# Supplementary material for: Overcoming off-targets: assessing Western blot signals for Bcnt/Cfdp1, a tentative component of the chromatin remodeling complex
Source: Biosci Rep. 2020 Jun 9;40(6):BSR20194012. doi: 10.1042/BSR20194012 (PMC7284322; doi:10.1042/BSR20194012)
Supplement: Supplementary Tables S1-S4 [file BSR-2019-4012_supp1.zip]

Archive with 5 entries (5 files):
- BSR-2019-4012_supp-caption.pdf
- BSR-2019-4012_suppST1.xlsx
- BSR-2019-4012_suppST2.txt
- BSR-2019-4012_suppST3.xlsx
- BSR-2019-4012_suppST4.xlsx
