# Supplementary material for: Overcoming off-targets: assessing Western blot signals for Bcnt/Cfdp1, a tentative component of the chromatin remodeling complex
Source: Biosci Rep. 2020 Jun 9;40(6):BSR20194012. doi: 10.1042/BSR20194012 (PMC7284322; doi:10.1042/BSR20194012)
Supplement: Supplementary Tables S1-S4 [file BSR-2019-4012_supp1.zip › BSR-2019-4012_suppST2.txt]

Transcript_ID	Gene_ID	Gene_Symbol	Description	Transcript_Locus	Trancript_Length	Cfdp1-K1RNA_Read_Count	vdR2-4RNA_Read_Count	Cfdp1-K1RNA_FPKM	vdR2-4RNA_FPKM
NM_007376	11287	Pzp	pregnancy zone protein	chr6:128483567-128526720	4681	0	11	0.0	0.04795
NM_009591	11298	Aanat	arylalkylamine N-acetyltransferase, transcript variant 1	chr11:116593687-116597680	1353	0	0	0.0	0.0
NR_033223	11298	Aanat	arylalkylamine N-acetyltransferase, transcript variant 2	chr11:116593687-116597680	1455	0	0	0.0	0.0
NM_001198787	11302	Aatk	apoptosis-associated tyrosine kinase, transcript variant 3	chr11:120007316-120041781	5180	0	0	0.0	0.0
NM_007377	11302	Aatk	apoptosis-associated tyrosine kinase, transcript variant 1	chr11:120007316-120047145	5691	16	11	0.073985	0.043306
NM_001198785	11302	Aatk	apoptosis-associated tyrosine kinase, transcript variant 2	chr11:120007316-120047145	5408	0	0	0.0	0.0
NM_013454	11303	Abca1	ATP-binding cassette, sub-family A (ABC1), member 1	chr4:53030789-53159895	10260	559	1059	1.432215	2.316577
NM_007378	11304	Abca4	ATP-binding cassette, sub-family A (ABC1), member 4	chr3:122044460-122180061	7248	22	14	0.078217	0.041563
NM_007379	11305	Abca2	ATP-binding cassette, sub-family A (ABC1), member 2	chr2:25428674-25448539	8061	610	792	1.990285	2.204958
NM_009592	11306	Abcb7	ATP-binding cassette, sub-family B (MDR/TAP), member 7	chrX:104280565-104413846	5759	3469	2666	15.85716	10.387237
NM_009593	11307	Abcg1	ATP-binding cassette, sub-family G (WHITE), member 1	chr17:31057694-31117981	5818	491	392	2.222124	1.511501
NM_145994	11308	Abi1	abl-interactor 1, transcript variant 2	chr2:22940074-23040241	3405	1050	633	8.118152	4.169573
NM_001331045	11308	Abi1	Mus musculus abl-interactor 1 (Abi1), transcript variant 8	chr2:22940074-23040241	3330	58	260	0.456541	1.752168
NM_001077192	11308	Abi1	abl-interactor 1, transcript variant 4	chr2:22940074-23040241	3315	115	492	0.908644	3.331043
NM_001331043	11308	Abi1	Mus musculus abl-interactor 1 (Abi1), transcript variant 6	chr2:22940074-23040241	3417	59	531	0.452474	3.482309
NM_001077193	11308	Abi1	abl-interactor 1, transcript variant 5	chr2:22940074-23040241	3141	0	0	0.0	0.0
NM_001077190	11308	Abi1	abl-interactor 1, transcript variant 1	chr2:22940074-23040241	3420	61	496	0.462416	3.254523
NM_007380	11308	Abi1	abl-interactor 1, transcript variant 3	chr2:22940074-23040241	3402	1147	636	8.875978	4.192158
NM_001331044	11308	Abi1	Mus musculus abl-interactor 1 (Abi1), transcript variant 7	chr2:22940074-23040241	3333	61	259	0.474215	1.743214
NM_001283047	11350	Abl1	c-abl oncogene 1, non-receptor tyrosine kinase, transcript variant 5	chr2:31688537-31804362	7306	128	241	0.460464	0.738691
NM_001283046	11350	Abl1	c-abl oncogene 1, non-receptor tyrosine kinase, transcript variant 4	chr2:31688537-31804362	7367	450	5	1.608063	0.01273
NM_001112703	11350	Abl1	c-abl oncogene 1, non-receptor tyrosine kinase, transcript variant 1	chr2:31688537-31804362	7162	1699	2562	6.244061	8.026387
NM_009594	11350	Abl1	c-abl oncogene 1, non-receptor tyrosine kinase, transcript variant 2	chr2:31759939-31804362	5933	709	1653	3.144768	6.251098
NM_001283045	11350	Abl1	c-abl oncogene 1, non-receptor tyrosine kinase, transcript variant 3	chr2:31760173-31804362	6039	72	2	0.309665	0.005882
NM_001136104	11352	Abl2	v-abl Abelson murine leukemia viral oncogene 2 (arg, Abelson-related gene), transcript variant 1	chr1:156558787-156649619	10402	668	850	1.689464	1.833466
NM_009595	11352	Abl2	v-abl Abelson murine leukemia viral oncogene 2 (arg, Abelson-related gene), transcript variant 2	chr1:156558787-156649619	10714	3489	3524	8.573419	7.381663
NM_009596	11354	Scgb1b27	secretoglobin, family 1B, member 27	chr7:34021567-34022881	409	0	0	0.0	0.0
NM_007381	11363	Acadl	acyl-Coenzyme A dehydrogenase, long-chain	chr1:66830839-66863309	1948	989	1684	13.356534	19.402914
NM_007382	11364	Acadm	acyl-Coenzyme A dehydrogenase, medium chain	chr3:153922353-153944643	2062	3971	4382	50.699619	47.695114
NM_017366	11370	Acadvl	acyl-Coenzyme A dehydrogenase, very long chain	chr11:70010183-70015428	2188	749	956	9.005288	9.802754
NM_007383	11409	Acads	acyl-Coenzyme A dehydrogenase, short chain	chr5:115110299-115119346	1870	1756	2425	24.716072	29.095837
NM_001331067	11416	Slc33a1	Mus musculus solute carrier family 33 (acetyl-CoA transporter), member 1 (Slc33a1), transcript variant 3	chr3:63942324-63964733	2930	0	0	0.0	0.0
NM_001272035	11416	Slc33a1	solute carrier family 33 (acetyl-CoA transporter), member 1, transcript variant 2	chr3:63942324-63964733	2429	0	0	0.0	0.0
NM_015728	11416	Slc33a1	solute carrier family 33 (acetyl-CoA transporter), member 1, transcript variant 1	chr3:63942324-63964733	3121	859	920	7.246639	6.612039
NM_007384	11418	Asic2	acid-sensing (proton-gated) ion channel 2, transcript variant MDEG2	chr11:80880163-81152903	3024	20	7	0.17148	0.044534
NM_001034013	11418	Asic2	acid-sensing (proton-gated) ion channel 2, transcript variant MDEG1	chr11:80880165-81968396	2643	0	0	0.0	0.0
NM_009597	11419	Asic1	acid-sensing (proton-gated) ion channel 1, transcript variant 1	chr15:99670718-99701128	3764	260	415	1.816949	2.470876
NM_001289791	11419	Asic1	acid-sensing (proton-gated) ion channel 1, transcript variant 2	chr15:99691755-99701130	4288	0	0	0.0	0.0
NM_207624	11421	Ace	angiotensin I converting enzyme (peptidyl-dipeptidase A) 1, transcript variant 1	chr11:105967945-105989964	4906	0	2	0.0	0.006075
NM_001281819	11421	Ace	angiotensin I converting enzyme (peptidyl-dipeptidase A) 1, transcript variant 3	chr11:105967945-105989964	5091	11	12	0.056895	0.050544
NM_009598	11421	Ace	angiotensin I converting enzyme (peptidyl-dipeptidase A) 1, transcript variant 2	chr11:105975208-105989964	3129	0	0	0.0	0.0
NM_001290010	11423	Ache	acetylcholinesterase, transcript variant 1	chr5:137288254-137294466	2212	0	2	0.0	0.020294
NM_009599	11423	Ache	acetylcholinesterase, transcript variant 2	chr5:137288254-137294466	2209	0	0	0.0	0.0
NM_007385	11425	Apoc4	apolipoprotein C-IV	chr7:19678084-19681460	518	0	0	0.0	0.0
NM_001199137	11426	Macf1	microtubule-actin crosslinking factor 1, transcript variant 2	chr4:123349633-123684360	17414	199	308	0.300252	0.395987
NM_001199136	11426	Macf1	microtubule-actin crosslinking factor 1, transcript variant 1	chr4:123349633-123684360	23495	8484	8037	9.50773	7.67789
NM_007386	11428	Aco1	aconitase 1	chr4:40143265-40199009	4319	4535	5433	27.643587	28.233353
NM_080633	11429	Aco2	aconitase 2, mitochondrial	chr15:81872463-81915137	2768	13332	15472	126.818764	125.455063
NM_015729	11430	Acox1	acyl-Coenzyme A oxidase 1, palmitoyl, transcript variant 1	chr11:116171883-116199045	3992	995	1096	6.558916	6.15801
NM_001271898	11430	Acox1	acyl-Coenzyme A oxidase 1, palmitoyl, transcript variant 2	chr11:116171883-116199045	3992	155	32	1.021486	0.174468
NM_021330	11431	Acp1	acid phosphatase 1, soluble, transcript variant 2	chr12:30893326-30911612	3107	2053	2897	17.396051	20.924461
NM_001110239	11431	Acp1	acid phosphatase 1, soluble, transcript variant 1	chr12:30893326-30911612	3107	2129	2059	18.03808	14.873854
NM_007387	11432	Acp2	acid phosphatase 2, lysosomal	chr2:91202912-91214098	4653	762	1395	4.309563	6.727571
NM_007388	11433	Acp5	acid phosphatase 5, tartrate resistant, transcript variant 3	chr9:22126727-22130598	1353	53	32	1.028738	0.530278
NM_001102404	11433	Acp5	acid phosphatase 5, tartrate resistant, transcript variant 2	chr9:22126727-22131865	1406	303	215	5.65764	3.419022
NM_001102405	11433	Acp5	acid phosphatase 5, tartrate resistant, transcript variant 1	chr9:22126727-22135746	1411	0	22	0.0	0.339925
NM_013455	11434	Acr	acrosin prepropeptide, transcript variant 1	chr15:89568326-89574585	1504	0	0	0.0	0.0
NM_001277245	11434	Acr	acrosin prepropeptide, transcript variant 3	chr15:89568326-89574585	1567	0	4	0.0	0.057153
NM_001277246	11434	Acr	acrosin prepropeptide, transcript variant 4	chr15:89568326-89574585	1500	0	0	0.0	0.0
NM_001205049	11434	Acr	acrosin prepropeptide, transcript variant 2	chr15:89568326-89574585	1496	0	0	0.0	0.0
NM_001277247	11434	Acr	acrosin prepropeptide, transcript variant 5	chr15:89568326-89574585	1378	0	0	0.0	0.0
NM_007389	11435	Chrna1	cholinergic receptor, nicotinic, alpha polypeptide 1 (muscle)	chr2:73563281-73580338	4320	0	0	0.0	0.0
NM_015730	11438	Chrna4	cholinergic receptor, nicotinic, alpha polypeptide 4	chr2:181022311-181039177	4437	24	18	0.142313	0.090956
NM_021369	11440	Chrna6	cholinergic receptor, nicotinic, alpha polypeptide 6	chr8:27403212-27413944	2906	0	0	0.0	0.0
NM_007390	11441	Chrna7	cholinergic receptor, nicotinic, alpha polypeptide 7	chr7:63098692-63212526	2091	160	65	2.006771	0.692413
NM_009601	11443	Chrnb1	cholinergic receptor, nicotinic, beta polypeptide 1 (muscle)	chr11:69784036-69795937	2149	64	295	0.782196	3.071631
NM_009602	11444	Chrnb2	cholinergic receptor, nicotinic, beta polypeptide 2 (neuronal)	chr3:89753448-89764632	5384	81	68	0.394361	0.282081
NM_021600	11447	Chrnd	cholinergic receptor, nicotinic, delta polypeptide	chr1:87190597-87200070	2965	3	27	0.026643	0.202548
NM_009603	11448	Chrne	cholinergic receptor, nicotinic, epsilon polypeptide	chr11:70614883-70619194	1591	0	2	0.0	0.028215
NM_009604	11449	Chrng	cholinergic receptor, nicotinic, gamma polypeptide	chr1:87205811-87211835	1921	0	0	0.0	0.0
NM_009605	11450	Adipoq	.	chr16:23146536-23157968	1232	0	0	0.0	0.0
NM_007391	11451	Acrv1	.	chr9:36693220-36698837	1095	0	0	0.0	0.0
NM_009606	11459	Acta1	actin, alpha 1, skeletal muscle, transcript variant 2	chr8:123891758-123894775	1481	0	359	0.0	5.439089
NM_001272041	11459	Acta1	actin, alpha 1, skeletal muscle, transcript variant 1	chr8:123891758-123894775	1571	10	0	0.159284	0.0
NM_007393	11461	Actb	actin, beta	chr5:142903115-142906754	1920	124699	215890	1710.177856	2523.814453
NM_009608	11464	Actc1	actin, alpha, cardiac muscle 1	chr2:114047284-114052875	1459	0	105	0.0	1.613043
NM_009609	11465	Actg1	actin, gamma, cytoplasmic 1, transcript variant 1	chr11:120345687-120348495	1908	36058	123000	497.625702	1446.941284
NM_001313923	11465	Actg1	actin, gamma, cytoplasmic 1, transcript variant 2	chr11:120345687-120348495	1953	429	1195	5.771974	13.727117
NM_009610	11468	Actg2	actin, gamma 2, smooth muscle, enteric	chr6:83512909-83536251	1315	0	8	0.0	0.119481
NM_009611	11470	Actl7a	actin-like 7a	chr4:56743422-56744925	1504	0	0	0.0	0.0
NM_025271	11471	Actl7b	actin-like 7b	chr4:56740005-56741425	1421	6	7	0.108981	0.095867
NM_033268	11472	Actn2	actinin alpha 2	chr13:12269427-12340732	2984	80	19	0.703372	0.142097
NM_013456	11474	Actn3	actinin alpha 3	chr19:4861216-4877909	2887	331	230	3.017514	1.786625
NM_007392	11475	Acta2	actin, alpha 2, smooth muscle, aorta	chr19:34240336-34255373	2572	0	2759	0.0	24.075151
NM_007394	11477	Acvr1	activin A receptor, type 1, transcript variant 2	chr2:58446438-58566828	3053	0	161	0.0	1.182724
NM_001110204	11477	Acvr1	activin A receptor, type 1, transcript variant 1	chr2:58446438-58566828	3298	10	13	0.078536	0.084839
NM_001110205	11477	Acvr1	activin A receptor, type 1, transcript variant 3	chr2:58446438-58566828	2776	250	216	2.363079	1.742527
NM_007395	11479	Acvr1b	activin A receptor, type 1B	chr15:101174125-101212601	3277	1502	1610	12.06296	11.026045
NM_007396	11480	Acvr2a	activin receptor IIA	chr2:48814109-48903264	5681	640	788	2.963654	3.111159
NM_007397	11481	Acvr2b	activin receptor IIB, transcript variant 1	chr9:119402178-119442148	10666	610	1717	1.504342	3.611917
NM_001313757	11481	Acvr2b	activin receptor IIB, transcript variant 2	chr9:119402178-119442148	10594	2571	1018	6.38888	2.155306
NM_001277255	11482	Acvrl1	activin A receptor, type II-like 1, transcript variant 5	chr15:101128522-101145336	3663	71	62	0.508755	0.377908
NM_001277258	11482	Acvrl1	activin A receptor, type II-like 1, transcript variant 4	chr15:101128522-101145336	3571	0	0	0.0	0.0
NM_001277257	11482	Acvrl1	activin A receptor, type II-like 1, transcript variant 3	chr15:101128522-101145336	3602	0	0	0.0	0.0
NM_009612	11482	Acvrl1	activin A receptor, type II-like 1, transcript variant 1	chr15:101128522-101145336	3640	0	0	0.0	0.0
NM_001277259	11482	Acvrl1	activin A receptor, type II-like 1, transcript variant 2	chr15:101128522-101145336	3658	0	0	0.0	0.0
NM_023113	11484	Aspa	aspartoacylase	chr11:73304988-73324637	1537	0	60	0.0	0.872587
NM_007398	11486	Ada	adenosine deaminase, transcript variant 2	chr2:163726571-163750239	1701	415	618	6.419987	8.143105
NM_001272052	11486	Ada	adenosine deaminase, transcript variant 1	chr2:163726571-163750239	1704	49	105	0.756533	1.377488
NM_007399	11487	Adam10	a disintegrin and metallopeptidase domain 10	chr9:70678982-70780229	4608	1072	1893	6.122261	9.218401
NM_009613	11488	Adam11	a disintegrin and metallopeptidase domain 11, transcript variant 2	chr11:102761435-102780262	4624	0	0	0.0	0.0
NM_001110778	11488	Adam11	a disintegrin and metallopeptidase domain 11, transcript variant 1	chr11:102761435-102780262	5106	84	137	0.43018	0.600168
NM_007400	11489	Adam12	a disintegrin and metallopeptidase domain 12 (meltrin alpha)	chr7:133883199-134225097	7675	0	151	0.0	0.439743
NM_001037722	11490	Adam15	a disintegrin and metallopeptidase domain 15 (metargidin), transcript variant 1	chr3:89339640-89350028	3007	367	467	3.211804	3.479886
NM_009614	11490	Adam15	a disintegrin and metallopeptidase domain 15 (metargidin), transcript variant 2	chr3:89339640-89350028	2860	418	742	3.841279	5.815879
NR_102380	11491	Adam17	a disintegrin and metallopeptidase domain 17, transcript variant 3	chr12:21323509-21373632	4094	7	120	0.039297	0.654262
NR_120376	11491	Adam17	a disintegrin and metallopeptidase domain 17, transcript variant 5	chr12:21323509-21373632	4474	7	3	0.036117	0.012913
NM_001291871	11491	Adam17	a disintegrin and metallopeptidase domain 17, transcript variant 4	chr12:21323509-21373632	4470	928	372	5.464986	1.866634
NM_009615	11491	Adam17	a disintegrin and metallopeptidase domain 17, transcript variant 1	chr12:21323509-21373632	4451	1160	2375	6.860632	11.973557
NM_001277266	11491	Adam17	a disintegrin and metallopeptidase domain 17, transcript variant 2	chr12:21323509-21373632	4508	0	6	0.0	0.029848
NM_001291890	11492	Adam19	a disintegrin and metallopeptidase domain 19 (meltrin beta), transcript variant 2	chr11:46054502-46147347	6210	61	0	0.258116	0.0
NM_001291891	11492	Adam19	a disintegrin and metallopeptidase domain 19 (meltrin beta), transcript variant 3	chr11:46055984-46147347	6405	180	150	0.739095	0.524998
NM_009616	11492	Adam19	a disintegrin and metallopeptidase domain 19 (meltrin beta), transcript variant 1	chr11:46055984-46147347	6395	4295	4423	17.681431	15.521464
NM_001311209	11492	Adam19	a disintegrin and metallopeptidase domain 19 (meltrin beta), transcript variant 4	chr11:46127904-46147347	5238	0	4	0.0	0.013042
NM_009618	11495	Adam2	a disintegrin and metallopeptidase domain 2	chr14:66027322-66077769	2594	0	0	0.0	0.0
NM_001310439	11496	Adam22	a disintegrin and metallopeptidase domain 22, transcript variant 4	chr5:8072347-8368160	9245	390	0	1.108614	0.0
NM_001098225	11496	Adam22	a disintegrin and metallopeptidase domain 22, transcript variant 3	chr5:8072347-8368160	9152	0	0	0.0	0.0
NM_001310440	11496	Adam22	a disintegrin and metallopeptidase domain 22, transcript variant 5	chr5:8072347-8368160	9260	70	334	0.196893	0.807557
NM_001007220	11496	Adam22	a disintegrin and metallopeptidase domain 22, transcript variant 1	chr5:8092260-8368160	2856	0	0	0.0	0.0
NM_001007221	11496	Adam22	a disintegrin and metallopeptidase domain 22, transcript variant 2	chr5:8092260-8368160	2748	0	0	0.0	0.0
NM_001324489	11497	Adam3	a disintegrin and metallopeptidase domain 3 (cyritestin), transcript variant 2	chr8:24677232-24725852	2729	0	0	0.0	0.0
NM_009619	11497	Adam3	a disintegrin and metallopeptidase domain 3 (cyritestin), transcript variant 1	chr8:24677232-24725852	2736	0	0	0.0	0.0
NM_009620	11498	Adam4	a disintegrin and metallopeptidase domain 4	chr12:81419443-81422039	2597	10	12	0.101393	0.103714
NM_001272058	11499	Adam5	a disintegrin and metallopeptidase domain 5, transcript variant 1	chr8:24727093-24824369	2956	0	0	0.0	0.0
NM_001272059	11499	Adam5	a disintegrin and metallopeptidase domain 5, transcript variant 4	chr8:24727093-24824369	2739	0	0	0.0	0.0
NM_007401	11499	Adam5	a disintegrin and metallopeptidase domain 5, transcript variant 3	chr8:24732984-24824369	2792	0	0	0.0	0.0
NM_001272057	11499	Adam5	a disintegrin and metallopeptidase domain 5, transcript variant 2	chr8:24732984-24824369	2575	0	0	0.0	0.0
NM_007402	11500	Adam7	a disintegrin and metallopeptidase domain 7	chr14:68497337-68533689	3468	0	0	0.0	0.0
NM_001291066	11501	Adam8	a disintegrin and metallopeptidase domain 8, transcript variant 2	chr7:139978932-139992562	3114	0	165	0.0	1.184943
NM_007403	11501	Adam8	a disintegrin and metallopeptidase domain 8, transcript variant 1	chr7:139978932-139992562	3117	34	167	0.286557	1.196681
NM_007404	11502	Adam9	a disintegrin and metallopeptidase domain 9 (meltrin gamma), transcript variant 2	chr8:24949611-25016922	3985	334	1142	2.203214	6.427004
NM_001270996	11502	Adam9	a disintegrin and metallopeptidase domain 9 (meltrin gamma), transcript variant 1	chr8:24949611-25016922	4039	354	1074	2.307466	5.962881
NM_009621	11504	Adamts1	a disintegrin-like and metallopeptidase (reprolysin type) with thrombospondin type 1 motif, 1	chr16:85793828-85803113	4883	153	782	0.821486	3.592063
NM_007405	11512	Adcy6	adenylate cyclase 6	chr15:98589986-98607633	6025	142	322	0.619737	1.197282
NM_007406	11513	Adcy7	adenylate cyclase 7, transcript variant 1	chr8:88272403-88329962	6121	85	55	0.363319	0.200538
NM_001109756	11513	Adcy7	adenylate cyclase 7, transcript variant 4	chr8:88282992-88329962	5937	0	0	0.0	0.0
NM_001037723	11513	Adcy7	adenylate cyclase 7, transcript variant 2	chr8:88289066-88329962	6033	0	0	0.0	0.0
NM_001037724	11513	Adcy7	adenylate cyclase 7, transcript variant 3	chr8:88294204-88329962	5969	0	0	0.0	0.0
NM_001331075	11514	Adcy8	Mus musculus adenylate cyclase 8 (Adcy8), transcript variant 3	chr15:64699035-64922296	4841	0	0	0.0	0.0
NM_001291903	11514	Adcy8	adenylate cyclase 8, transcript variant 2	chr15:64699035-64922296	4949	0	0	0.0	0.0
NM_009623	11514	Adcy8	adenylate cyclase 8, transcript variant 1	chr15:64699035-64922296	5039	2	5	0.010451	0.017817
NM_001291910	11515	Adcy9	adenylate cyclase 9, transcript variant 2	chr16:4284886-4420498	7617	0	1	0.0	0.000736
NM_009624	11515	Adcy9	adenylate cyclase 9, transcript variant 1	chr16:4284886-4420498	7840	107	156	0.357871	0.445076
NM_001315503	11516	Adcyap1	adenylate cyclase activating polypeptide 1, transcript variant 2	chr17:93199017-93206537	3121	0	0	0.0	0.0
NM_009625	11516	Adcyap1	adenylate cyclase activating polypeptide 1, transcript variant 1	chr17:93199168-93206537	3394	8	21	0.054309	0.138354
NM_001315504	11516	Adcyap1	adenylate cyclase activating polypeptide 1, transcript variant 3	chr17:93199168-93206537	1538	0	0	0.0	0.0
NM_001025372	11517	Adcyap1r1	adenylate cyclase activating polypeptide 1 receptor 1, transcript variant 2	chr6:55451978-55501455	6161	0	0	0.0	0.0
NM_007407	11517	Adcyap1r1	adenylate cyclase activating polypeptide 1 receptor 1, transcript variant 1	chr6:55451978-55501455	6245	23	20	0.096937	0.068289
NM_001331086	11518	Add1	Mus musculus adducin 1 (alpha) (Add1), transcript variant 10	chr5:34573664-34632308	4094	84	134	0.53724	0.732539
NM_001331085	11518	Add1	Mus musculus adducin 1 (alpha) (Add1), transcript variant 9	chr5:34573664-34632308	4187	84	129	0.526226	0.687678
NM_001331080	11518	Add1	Mus musculus adducin 1 (alpha) (Add1), transcript variant 4	chr5:34573664-34632308	4249	260	529	1.607448	2.793824
NM_001331083	11518	Add1	Mus musculus adducin 1 (alpha) (Add1), transcript variant 7	chr5:34573664-34632308	4063	147	162	0.952667	0.893414
NM_001331084	11518	Add1	Mus musculus adducin 1 (alpha) (Add1), transcript variant 8	chr5:34573664-34632308	4057	181	427	1.170883	2.358043
NM_001331082	11518	Add1	Mus musculus adducin 1 (alpha) (Add1), transcript variant 6	chr5:34573664-34632308	4150	90	150	0.56616	0.810688
NM_013457	11518	Add1	adducin 1 (alpha), transcript variant 2	chr5:34573664-34632308	4007	93	128	0.606256	0.712852
NM_001102444	11518	Add1	adducin 1 (alpha), transcript variant 3	chr5:34573664-34632308	4100	85	122	0.540942	0.665285
NM_001331081	11518	Add1	Mus musculus adducin 1 (alpha) (Add1), transcript variant 5	chr5:34573664-34632308	4004	129	94	0.84629	0.524094
NM_001024458	11518	Add1	adducin 1 (alpha), transcript variant 1	chr5:34573664-34632308	3970	1622	2799	10.754818	15.823605
NM_001331087	11518	Add1	Mus musculus adducin 1 (alpha) (Add1), transcript variant 11	chr5:34573664-34632308	4057	26	120	0.167873	0.660268
NM_001271860	11519	Add2	adducin 2 (beta), transcript variant 5	chr6:86028681-86109467	3476	0	5	0.0	0.025829
NM_001271858	11519	Add2	adducin 2 (beta), transcript variant 2	chr6:86028681-86124409	8205	0	0	0.0	0.0
NM_001271857	11519	Add2	adducin 2 (beta), transcript variant 1	chr6:86028681-86124409	8208	8	16	0.025601	0.042074
NM_001271861	11519	Add2	adducin 2 (beta), transcript variant 6	chr6:86078048-86109467	3277	0	0	0.0	0.0
NM_001271859	11519	Add2	adducin 2 (beta), transcript variant 4	chr6:86078048-86124409	8006	0	0	0.0	0.0
NM_013458	11519	Add2	adducin 2 (beta), transcript variant 3	chr6:86078048-86124409	8009	0	0	0.0	0.0
NM_007408	11520	Plin2	perilipin 2	chr4:86656565-86670059	1887	698	1719	9.738495	20.445335
NM_007409	11522	Adh1	alcohol dehydrogenase 1 (class I)	chr3:138277645-138290691	1334	0	0	0.0	0.0
NM_009626	11529	Adh7	alcohol dehydrogenase 7 (class IV), mu or sigma polypeptide	chr3:138217773-138232042	2079	0	17	0.0	0.183001
NM_001288578	11532	Adh5	alcohol dehydrogenase 5 (class III), chi polypeptide, transcript variant 2	chr3:138437200-138455499	1586	0	0	0.0	0.0
NM_007410	11532	Adh5	alcohol dehydrogenase 5 (class III), chi polypeptide, transcript variant 1	chr3:138443093-138455499	1604	13773	13520	226.090515	189.17836
NM_134079	11534	Adk	adenosine kinase, transcript variant 1	chr14:21052574-21448569	1782	3188	2351	47.095501	29.608871
NM_001243041	11534	Adk	adenosine kinase, transcript variant 2	chr14:21076152-21448569	1825	633	650	9.131531	7.982442
NM_009627	11535	Adm	adrenomedullin	chr7:110627669-110629819	1381	55	14	1.044547	0.222392
NM_007412	11536	Gpr182	G protein-coupled receptor 182	chr10:127749602-127751798	1694	0	0	0.0	0.0
NM_001291915	11537	Cfd	complement factor D (adipsin), transcript variant 2	chr10:79890853-79892655	919	0	0	0.0	0.0
NM_013459	11537	Cfd	complement factor D (adipsin), transcript variant 1	chr10:79890853-79892655	922	0	0	0.0	0.0
NM_001329541	11537	Cfd	Mus musculus complement factor D (adipsin) (Cfd), transcript variant 3	chr10:79890853-79892655	765	0	0	0.0	0.0
NM_009628	11538	Adnp	activity-dependent neuroprotective protein, transcript variant 2	chr2:168180965-168207112	4953	3864	3892	20.537462	17.63381
NM_001310088	11538	Adnp	activity-dependent neuroprotective protein, transcript variant 3	chr2:168180965-168207112	4840	482	588	2.618971	2.722787
NM_001310086	11538	Adnp	activity-dependent neuroprotective protein, transcript variant 1	chr2:168180965-168207112	5128	2698	2603	13.852177	11.389728
NM_001291928	11539	Adora1	adenosine A1 receptor, transcript variant 4	chr1:134199215-134234856	4570	0	0	0.0	0.0
NM_001282945	11539	Adora1	adenosine A1 receptor, transcript variant 3	chr1:134199215-134235457	5038	0	0	0.0	0.0
NM_001039510	11539	Adora1	adenosine A1 receptor, transcript variant 1	chr1:134199215-134235457	5004	0	0	0.0	0.0
NM_001008533	11539	Adora1	adenosine A1 receptor, transcript variant 2	chr1:134199215-134235457	5819	3	23	0.00905	0.08486
NM_001291930	11539	Adora1	adenosine A1 receptor, transcript variant 5	chr1:134199215-134235457	4606	0	0	0.0	0.0
NM_009630	11540	Adora2a	adenosine A2a receptor	chr10:75316877-75334792	2604	4	16	0.040348	0.137828
NM_001331095	11540	Adora2a	Mus musculus adenosine A2a receptor (Adora2a), transcript variant 2	chr10:75317600-75334792	2380	0	0	0.0	0.0
NM_001331096	11540	Adora2a	Mus musculus adenosine A2a receptor (Adora2a), transcript variant 3	chr10:75324858-75334792	2512	0	0	0.0	0.0
NM_007413	11541	Adora2b	adenosine A2b receptor	chr11:62248984-62266452	1844	33	46	0.465436	0.55823
NM_009631	11542	Adora3	adenosine A3 receptor	chr3:105904421-105908928	2372	0	0	0.0	0.0
NM_007414	11544	Adprh	ADP-ribosylarginine hydrolase	chr16:38445399-38452689	1583	3876	3662	64.467102	51.912483
NM_007415	11545	Parp1	poly (ADP-ribose) polymerase family, member 1	chr1:180568975-180601254	3827	31282	26067	215.232056	152.877991
NM_009632	11546	Parp2	poly (ADP-ribose) polymerase family, member 2	chr14:50807946-50821300	1788	3026	2538	44.552986	31.855942
NM_007416	11548	Adra1b	adrenergic receptor, alpha 1b, transcript variant 1	chr11:43774605-43836489	3205	0	0	0.0	0.0
NM_001284380	11548	Adra1b	adrenergic receptor, alpha 1b, transcript variant 2	chr11:43774605-43901237	3209	0	0	0.0	0.0
NM_001284381	11548	Adra1b	adrenergic receptor, alpha 1b, transcript variant 3	chr11:43774605-43901237	3359	0	0	0.0	0.0
NM_001271759	11549	Adra1a	adrenergic receptor, alpha 1a, transcript variant 2	chr14:66635251-66733462	4118	0	9	0.0	0.047133
NM_013461	11549	Adra1a	adrenergic receptor, alpha 1a, transcript variant 1	chr14:66635251-66733462	4277	0	0	0.0	0.0
NM_001271760	11549	Adra1a	adrenergic receptor, alpha 1a, transcript variant 3	chr14:66635251-66733462	3814	0	0	0.0	0.0
NM_001271761	11549	Adra1a	adrenergic receptor, alpha 1a, transcript variant 4	chr14:66635251-66771168	2417	0	0	0.0	0.0
NM_013460	11550	Adra1d	adrenergic receptor, alpha 1d	chr2:131545357-131562285	2394	0	22	0.0	0.196889
NM_007417	11551	Adra2a	adrenergic receptor, alpha 2a	chr19:54045182-54048982	3801	16	76	0.110842	0.44781
NM_009633	11552	Adra2b	adrenergic receptor, alpha 2b	chr2:127363286-127367221	3936	8	26	0.053454	0.14759
NM_007418	11553	Adra2c	adrenergic receptor, alpha 2c	chr5:35278566-35281763	3198	5	6	0.032935	0.042111
NM_007419	11554	Adrb1	adrenergic receptor, beta 1	chr19:56722372-56724862	2491	12	26	0.126745	0.234097
NM_007420	11555	Adrb2	adrenergic receptor, beta 2	chr18:62177713-62179981	2269	170	189	1.972173	1.863452
NM_013462	11556	Adrb3	adrenergic receptor, beta 3	chr8:27225776-27229588	2795	379	433	3.564711	3.473328
NM_009634	11564	Adsl	adenylosuccinate lyase	chr15:80948490-80970947	3712	5993	6772	42.507107	40.944378
NM_007421	11565	Adssl1	adenylosuccinate synthetase like 1	chr12:112620047-112641355	1791	109	210	1.597388	2.62496
NM_007422	11566	Adss	adenylosuccinate synthetase, non muscle	chr1:177763178-177796509	2553	8368	10241	86.305931	90.030815
NM_009635	11567	Avil	advillin	chr10:127000709-127020994	3033	5	10	0.039446	0.07122
NM_001291857	11568	Aebp1	AE binding protein 1, transcript variant 1	chr11:5861866-5872248	4075	83	221	0.532591	1.214659
NM_009636	11568	Aebp1	AE binding protein 1, transcript variant 2	chr11:5861866-5872248	4072	8	104	0.047599	0.571001
NM_178803	11569	Aebp2	AE binding protein 2, transcript variant 2	chr6:140622663-140655481	5932	384	556	1.70388	2.100353
NM_001005605	11569	Aebp2	AE binding protein 2, transcript variant 1	chr6:140623502-140655481	6379	2445	1960	10.090937	6.893962
NM_009637	11569	Aebp2	AE binding protein 2, transcript variant 3	chr6:140623502-140678472	2762	88	125	0.832365	1.014253
NM_001309437	11569	Aebp2	AE binding protein 2, transcript variant 5	chr6:140624909-140655481	5130	1	406	0.0	1.774107
NM_001309436	11569	Aebp2	AE binding protein 2, transcript variant 4	chr6:140626885-140655481	5176	497	195	2.524275	0.844608
NM_009638	11571	Crisp1	cysteine-rich secretory protein 1	chr17:40293758-40319207	1416	57	32	1.049936	0.505435
NM_009639	11572	Crisp3	cysteine-rich secretory protein 3	chr17:40221777-40242258	1387	4	0	0.075939	0.0
NM_007423	11576	Afp	alpha fetoprotein	chr5:90490714-90508907	2086	0	0	0.0	0.0
NM_001005847	11593	Aga	aspartylglucosaminidase, transcript variant 1	chr8:53511702-53523422	1290	230	118	4.688601	2.049523
NM_001205054	11593	Aga	aspartylglucosaminidase, transcript variant 2	chr8:53511702-53523422	1260	34	0	0.690028	0.0
NM_007424	11595	Acan	aggrecan	chr7:79053483-79115099	7355	186	215	0.663969	0.655816
NM_001271423	11596	Ager	advanced glycosylation end product-specific receptor, transcript variant 3	chr17:34597850-34600937	1333	0	0	0.0	0.0
NM_001271422	11596	Ager	advanced glycosylation end product-specific receptor, transcript variant 2	chr17:34597850-34600937	1360	0	0	0.0	0.0
NM_001271424	11596	Ager	advanced glycosylation end product-specific receptor, transcript variant 4	chr17:34597850-34600937	1455	0	0	0.0	0.0
NR_073175	11596	Ager	advanced glycosylation end product-specific receptor, transcript variant 6	chr17:34597850-34600937	1582	5	20	0.07383	0.269757
NR_073173	11596	Ager	advanced glycosylation end product-specific receptor, transcript variant 5	chr17:34597850-34600937	1386	0	3	0.0	0.034521
NM_007425	11596	Ager	advanced glycosylation end product-specific receptor, transcript variant 1	chr17:34597850-34600937	1387	0	0	0.0	0.0
NR_073176	11596	Ager	advanced glycosylation end product-specific receptor, transcript variant 7	chr17:34597850-34600937	1555	0	19	0.0	0.268956
NM_001286062	11600	Angpt1	angiopoietin 1, transcript variant 2	chr15:42424667-42676977	4313	0	3	0.0	0.014131
NM_009640	11600	Angpt1	angiopoietin 1, transcript variant 1	chr15:42424667-42676977	4316	0	17	0.0	0.084586
NM_007426	11601	Angpt2	angiopoietin 2	chr8:18690263-18741562	3560	14	11	0.103479	0.06834
NM_009641	11602	Angpt4	angiopoietin 4	chr2:151911207-151945337	2338	0	3	0.0	0.019201
NM_021604	11603	Agrn	agrin	chr4:156165290-156197488	7379	6840	12650	24.407024	38.476799
NM_007427	11604	Agrp	agouti related neuropeptide, transcript variant 1	chr8:105566695-105568301	667	0	0	0.0	0.0
NM_001271806	11604	Agrp	agouti related neuropeptide, transcript variant 2	chr8:105566695-105579845	777	0	2	0.0	0.057774
NM_013463	11605	Gla	galactosidase, alpha	chrX:134588169-134601005	3032	623	742	5.402678	5.492564
NM_007428	11606	Agt	angiotensinogen (serpin peptidase inhibitor, clade A, member 8)	chr8:124556587-124569707	1839	0	0	0.0	0.0
NM_177322	11607	Agtr1a	angiotensin II receptor, type 1a	chr13:30336356-30382867	2284	25	14	0.276693	0.137581
NM_175086	11608	Agtr1b	angiotensin II receptor, type 1b	chr3:20314473-20367177	2147	0	0	0.0	0.0
NM_007429	11609	Agtr2	angiotensin II receptor, type 2	chrX:21484624-21488833	2872	0	0	0.0	0.0
NM_001301281	11610	Agtrap	angiotensin II, type I receptor-associated protein, transcript variant 2	chr4:148077061-148088064	3982	30	74	0.1938	0.411872
NM_009642	11610	Agtrap	angiotensin II, type I receptor-associated protein, transcript variant 1	chr4:148077061-148088064	4029	3918	4282	25.600374	23.850636
NM_016702	11611	Agxt	alanine-glyoxylate aminotransferase, transcript variant 1	chr1:93135240-93145421	1553	0	0	0.0	0.0
NM_001276710	11611	Agxt	alanine-glyoxylate aminotransferase, transcript variant 1	chr1:93135240-93145421	1553	0	0	0.0	0.0
NM_007430	11614	Nr0b1	nuclear receptor subfamily 0, group B, member 1	chrX:86191775-86195946	1796	3045	2378	44.635597	29.718237
NM_001304528	11615	Gm4737	predicted gene 4737	chr16:46152991-46155077	2087	6447	9805	81.337471	105.450417
NM_013464	11622	Ahr	aryl-hydrocarbon receptor, transcript variant 1	chr12:35497979-35534989	5494	325	579	1.55573	2.361946
NM_001314027	11622	Ahr	aryl-hydrocarbon receptor, transcript variant 2	chr12:35497979-35534989	5390	0	0	0.0	0.0
NM_001317351	11624	Ahrr	aryl-hydrocarbon receptor repressor, transcript variant 2	chr13:74211118-74292331	4572	0	0	0.0	0.0
NM_009644	11624	Ahrr	aryl-hydrocarbon receptor repressor, transcript variant 1	chr13:74211118-74292331	4754	16	33	0.088622	0.155758
NM_001276449	11625	Ahsg	alpha-2-HS-glycoprotein, transcript variant 2	chr16:22892015-22899451	1112	0	8	0.0	0.158289
NM_013465	11625	Ahsg	alpha-2-HS-glycoprotein, transcript variant 1	chr16:22892015-22899451	1514	8	67	0.132813	0.984343
NM_001276450	11625	Ahsg	alpha-2-HS-glycoprotein, transcript variant 3	chr16:22892015-22899451	1493	0	0	0.0	0.0
NR_075099	11625	Ahsg	alpha-2-HS-glycoprotein, transcript variant 4	chr16:22892015-22899451	1429	0	0	0.0	0.0
NM_009645	11628	Aicda	activation-induced cytidine deaminase	chr6:122553809-122564180	2397	10	14	0.109745	0.130817
NM_019467	11629	Aif1	allograft inflammatory factor 1	chr17:35170992-35176001	875	0	0	0.0	0.0
NM_172393	11630	Aim1	absent in melanoma 1	chr10:43950307-44004846	7416	17	540	0.060362	1.632108
NM_001276284	11632	Aip	aryl-hydrocarbon receptor-interacting protein, transcript variant 2	chr19:4113756-4121575	1969	469	467	6.260728	5.322087
NM_016666	11632	Aip	aryl-hydrocarbon receptor-interacting protein, transcript variant 1	chr19:4113756-4125858	2068	319	1192	4.050384	12.931169
NM_001271559	11634	Aire	autoimmune regulator (autoimmune polyendocrinopathy candidiasis ectodermal dystrophy), transcript variant 12	chr10:78030022-78043610	1654	0	5	0.0	0.059129
NM_001271553	11634	Aire	autoimmune regulator (autoimmune polyendocrinopathy candidiasis ectodermal dystrophy), transcript variant 6	chr10:78030022-78043610	1788	0	1	0.0	0.003537
NM_001271554	11634	Aire	autoimmune regulator (autoimmune polyendocrinopathy candidiasis ectodermal dystrophy), transcript variant 7	chr10:78030022-78043610	1779	0	2	0.0	0.01494
NM_001271556	11634	Aire	autoimmune regulator (autoimmune polyendocrinopathy candidiasis ectodermal dystrophy), transcript variant 9	chr10:78030022-78043610	1669	14	6	0.207282	0.069665
NM_001271550	11634	Aire	autoimmune regulator (autoimmune polyendocrinopathy candidiasis ectodermal dystrophy), transcript variant 3	chr10:78030022-78043610	1956	0	0	0.0	0.0
NM_001271552	11634	Aire	autoimmune regulator (autoimmune polyendocrinopathy candidiasis ectodermal dystrophy), transcript variant 5	chr10:78030022-78043610	1791	4	11	0.048638	0.127243
NM_001271557	11634	Aire	autoimmune regulator (autoimmune polyendocrinopathy candidiasis ectodermal dystrophy), transcript variant 10	chr10:78030022-78043610	1666	12	23	0.181124	0.300385
NM_001271558	11634	Aire	autoimmune regulator (autoimmune polyendocrinopathy candidiasis ectodermal dystrophy), transcript variant 11	chr10:78030022-78043610	1657	1	0	0.004028	0.0
NM_001271549	11634	Aire	autoimmune regulator (autoimmune polyendocrinopathy candidiasis ectodermal dystrophy), transcript variant 2	chr10:78030022-78043610	1965	0	0	0.0	0.0
NM_009646	11634	Aire	autoimmune regulator (autoimmune polyendocrinopathy candidiasis ectodermal dystrophy), transcript variant 1	chr10:78030022-78043610	1968	27	3	0.360921	0.030901
NM_001271555	11634	Aire	autoimmune regulator (autoimmune polyendocrinopathy candidiasis ectodermal dystrophy), transcript variant 8	chr10:78030022-78043610	1776	0	1	0.0	0.002947
NM_001271551	11634	Aire	autoimmune regulator (autoimmune polyendocrinopathy candidiasis ectodermal dystrophy), transcript variant 4	chr10:78030022-78043610	1953	0	0	0.0	0.0
NR_073358	11634	Aire	autoimmune regulator (autoimmune polyendocrinopathy candidiasis ectodermal dystrophy), transcript variant 13	chr10:78030022-78043610	2023	0	73	0.0	0.799142
NM_001198790	11636	Ak1	adenylate kinase 1, transcript variant 2	chr2:32621758-32635058	2085	24	27	0.292984	0.285428
NM_001198791	11636	Ak1	adenylate kinase 1, transcript variant 3	chr2:32625437-32635058	2067	290	461	3.683093	5.005388
NM_001198792	11636	Ak1	adenylate kinase 1, transcript variant 4	chr2:32628390-32635058	2026	728	1433	9.451674	15.865707
NM_021515	11636	Ak1	adenylate kinase 1, transcript variant 1	chr2:32629500-32635058	2044	2020	2265	26.010439	24.866575
NM_001033966	11637	Ak2	adenylate kinase 2, transcript variant 1	chr4:128993224-129008723	1308	43	3	0.847024	0.034361
NM_016895	11637	Ak2	adenylate kinase 2, transcript variant 2	chr4:128993224-129011529	1781	6631	7510	98.036453	94.640297
NR_138540	11637	Ak2	Mus musculus adenylate kinase 2 (Ak2), transcript variant 3	chr4:128993224-129011529	3339	106	940	0.828839	6.317379
NM_001177602	11639	Ak4	adenylate kinase 4, transcript variant 1	chr4:101419289-101467771	5136	1	4	0.002026	0.014176
NM_001177605	11639	Ak4	adenylate kinase 4, transcript variant 3	chr4:101419312-101467771	4927	1312	1545	7.008286	7.037839
NM_001177604	11639	Ak4	adenylate kinase 4, transcript variant 2	chr4:101419321-101467771	4949	0	0	0.0	0.0
NM_009647	11639	Ak4	adenylate kinase 4, transcript variant 4	chr4:101419703-101467771	4894	659	362	3.543035	1.656265
NM_009648	11640	Akap1	A kinase (PRKA) anchor protein 1, transcript variant 1	chr11:88830792-88851503	3721	0	235	0.0	1.412131
NR_104310	11640	Akap1	A kinase (PRKA) anchor protein 1, transcript variant 3	chr11:88830792-88851512	3837	3	29	0.016797	0.169613
NM_001042541	11640	Akap1	A kinase (PRKA) anchor protein 1, transcript variant 2	chr11:88830792-88864586	3758	4270	4949	29.914454	29.55578
NM_009649	11641	Akap2	A kinase (PRKA) anchor protein 2, transcript variant 3	chr4:57845248-57896984	6651	2017	2214	7.985303	7.470453
NM_001035532	11641	Akap2	A kinase (PRKA) anchor protein 2, transcript variant 2	chr4:57845248-57896984	6830	881	2641	3.393453	8.676586
NM_001035533	11641	Akap2	A kinase (PRKA) anchor protein 2, transcript variant 1	chr4:57854562-57896984	6810	0	1	0.0	0.001273
NM_009650	11642	Akap3	A kinase (PRKA) anchor protein 3	chr6:126853098-126874308	3153	7	0	0.050108	0.0
NM_009651	11643	Akap4	A kinase (PRKA) anchor protein 4, transcript variant 1	chrX:7067515-7078606	2852	0	0	0.0	0.0
NM_001042542	11643	Akap4	A kinase (PRKA) anchor protein 4, transcript variant 2	chrX:7068210-7078606	2856	0	0	0.0	0.0
NM_001287172	11647	Alpl	alkaline phosphatase, liver/bone/kidney, transcript variant 2	chr4:137741731-137766475	2549	194	0	2.001431	0.0
NM_007431	11647	Alpl	alkaline phosphatase, liver/bone/kidney, transcript variant 1	chr4:137741731-137796384	2524	7204	6375	75.149841	56.685959
NM_007432	11648	Akp3	alkaline phosphatase 3, intestine, not Mn requiring	chr1:87125008-87127912	1680	0	0	0.0	0.0
NM_007433	11650	Alppl2	alkaline phosphatase, placental-like 2	chr1:87086691-87089928	2112	0	0	0.0	0.0
NM_009652	11651	Akt1	thymoma viral proto-oncogene 1, transcript variant 1	chr12:112653821-112674276	2690	2177	7002	21.310219	58.41914
NM_001165894	11651	Akt1	thymoma viral proto-oncogene 1, transcript variant 2	chr12:112653821-112674276	2640	42	148	0.416806	1.25735
NM_001331107	11651	Akt1	Mus musculus thymoma viral proto-oncogene 1 (Akt1), transcript variant 3	chr12:112653821-112674884	2576	367	777	3.748783	6.764337
NM_001110208	11652	Akt2	thymoma viral proto-oncogene 2, transcript variant 1	chr7:27591552-27640826	4544	2082	4340	12.062552	21.437342
NM_001331108	11652	Akt2	Mus musculus thymoma viral proto-oncogene 2 (Akt2), transcript variant 3	chr7:27596830-27640826	4642	41	21	0.231575	0.097098
NM_007434	11652	Akt2	thymoma viral proto-oncogene 2, transcript variant 2	chr7:27605797-27640826	4357	37	22	0.223115	0.112451
NM_001331109	11652	Akt2	Mus musculus thymoma viral proto-oncogene 2 (Akt2), transcript variant 4	chr7:27607336-27640826	4286	38	19	0.233153	0.099173
NM_001291835	11655	Alas1	aminolevulinic acid synthase 1, transcript variant 1	chr9:106233455-106247730	3089	0	0	0.0	0.0
NM_020559	11655	Alas1	aminolevulinic acid synthase 1, transcript variant 2	chr9:106233455-106247954	2702	919	1162	8.952589	9.645723
NM_001102446	11656	Alas2	aminolevulinic acid synthase 2, erythroid, transcript variant 2	chrX:150547417-150570622	1934	0	0	0.0	0.0
NM_009653	11656	Alas2	aminolevulinic acid synthase 2, erythroid, transcript variant 1	chrX:150547417-150570622	1979	0	0	0.0	0.0
NM_009654	11657	Alb	albumin	chr5:90460870-90476602	2061	0	0	0.0	0.0
NM_009655	11658	Alcam	activated leukocyte cell adhesion molecule	chr16:52248996-52453081	5043	31	204	0.157862	0.904195
NM_001331110	11658	Alcam	Mus musculus activated leukocyte cell adhesion molecule (Alcam), transcript variant 2	chr16:52248996-52453081	5004	9	0	0.04484	0.0
NM_007435	11666	Abcd1	ATP-binding cassette, sub-family D (ALD), member 1	chrX:73716597-73738534	3648	277	459	1.996862	2.820351
NM_013467	11668	Aldh1a1	aldehyde dehydrogenase family 1, subfamily A1	chr19:20601982-20643462	2032	0	0	0.0	0.0
NM_009656	11669	Aldh2	aldehyde dehydrogenase 2, mitochondrial, transcript variant 1	chr5:121566027-121593824	3867	7881	7370	53.663254	42.774567
NM_001308450	11669	Aldh2	aldehyde dehydrogenase 2, mitochondrial, transcript variant 2	chr5:121570316-121593824	2043	413	65	5.319933	0.708531
NM_007436	11670	Aldh3a1	aldehyde dehydrogenase family 3, subfamily A1, transcript variant 1	chr11:61208742-61218416	1727	0	0	0.0	0.0
NM_001331112	11670	Aldh3a1	Mus musculus aldehyde dehydrogenase family 3, subfamily A1 (Aldh3a1), transcript variant 3	chr11:61208742-61218416	1730	17	0	0.258301	0.0
NM_001112725	11670	Aldh3a1	aldehyde dehydrogenase family 3, subfamily A1, transcript variant 2	chr11:61208742-61218416	1595	0	0	0.0	0.0
NR_138545	11671	Aldh3a2	Mus musculus aldehyde dehydrogenase family 3, subfamily A2 (Aldh3a2), transcript variant 4	chr11:61223417-61267528	3072	0	0	0.0	0.0
NM_001331114	11671	Aldh3a2	Mus musculus aldehyde dehydrogenase family 3, subfamily A2 (Aldh3a2), transcript variant 1	chr11:61244752-61267186	3306	65	132	0.513821	0.894783
NM_007437	11671	Aldh3a2	aldehyde dehydrogenase family 3, subfamily A2	chr11:61244752-61267186	3193	378	483	3.111007	3.38879
NM_001331115	11671	Aldh3a2	Mus musculus aldehyde dehydrogenase family 3, subfamily A2 (Aldh3a2), transcript variant 3	chr11:61244752-61267528	3263	45	67	0.356285	0.458697
NM_001177307	11674	Aldoa	aldolase A, fructose-bisphosphate, transcript variant 1	chr7:126795234-126799178	1588	36395	35812	603.484741	506.178955
NM_007438	11674	Aldoa	aldolase A, fructose-bisphosphate, transcript variant 2	chr7:126795234-126799254	1511	36904	44709	643.106995	664.133728
NM_001177308	11674	Aldoa	aldolase A, fructose-bisphosphate, transcript variant 3	chr7:126795234-126800447	1461	1413	1040	25.455242	15.973023
NM_001303423	11676	Aldoc	aldolase C, fructose-bisphosphate, transcript variant 2	chr11:78323073-78327778	2678	1900	834	18.67539	6.982296
NM_009657	11676	Aldoc	aldolase C, fructose-bisphosphate, transcript variant 1	chr11:78324198-78327778	2720	69	69	0.66072	0.569245
NM_009658	11677	Akr1b3	aldo-keto reductase family 1, member B3 (aldose reductase)	chr6:34303930-34317489	1402	36	56	0.667525	0.886445
NM_007439	11682	Alk	anaplastic lymphoma kinase	chr17:71868988-72604307	5918	2	4	0.007885	0.012868
NM_007440	11684	Alox12	arachidonate 12-lipoxygenase	chr11:70241457-70255370	3018	61	115	0.529619	0.854269
NM_001331118	11684	Alox12	Mus musculus arachidonate 12-lipoxygenase (Alox12), transcript variant 2	chr11:70241457-70255370	3032	3	2	0.021852	0.011701
NM_145684	11685	Alox12e	arachidonate lipoxygenase, epidermal	chr11:70315613-70322518	2309	3	45	0.022808	0.43734
NM_009659	11686	Alox12b	arachidonate 12-lipoxygenase, 12R type	chr11:69157072-69169791	2347	0	0	0.0	0.0
NM_009660	11687	Alox15	arachidonate 15-lipoxygenase	chr11:70344147-70352031	2414	12	686	0.130896	6.373868
NM_009661	11688	Alox8	arachidonate 8-lipoxygenase	chr11:69183885-69197843	3273	0	2	0.0	0.013715
NM_009662	11689	Alox5	arachidonate 5-lipoxygenase	chr6:116410071-116461178	2827	119	142	1.099887	1.12735
NM_009663	11690	Alox5ap	arachidonate 5-lipoxygenase activating protein, transcript variant 1	chr5:149265004-149288153	1014	28	82	0.719676	1.796917
NM_001308462	11690	Alox5ap	arachidonate 5-lipoxygenase activating protein, transcript variant 2	chr5:149265004-149288153	943	0	0	0.0	0.0
NM_023040	11692	Gfer	growth factor, erv1 (S. cerevisiae)-like (augmenter of liver regeneration)	chr17:24693191-24696156	1775	2667	2520	39.553234	31.85939
NM_007441	11694	Alx3	aristaless-like homeobox 3	chr3:107595031-107605875	1973	0	13	0.0	0.147779
NM_007442	11695	Alx4	aristaless-like homeobox 4	chr2:93642434-93681339	5203	0	7	0.0	0.025926
NM_009664	11698	Ambn	ameloblastin, transcript variant 2	chr5:88455991-88468529	1872	0	0	0.0	0.0
NM_001303431	11698	Ambn	ameloblastin, transcript variant 1	chr5:88455991-88468529	1917	0	0	0.0	0.0
NM_007443	11699	Ambp	alpha 1 microglobulin/bikunin	chr4:63143275-63154172	1267	0	0	0.0	0.0
NM_009665	11702	Amd1	S-adenosylmethionine decarboxylase 1	chr10:40287458-40302188	3206	1	68	0.002378	0.469424
NM_001081978	11704	Amelx	amelogenin, X-linked, transcript variant 1	chrX:169176114-169187209	811	0	0	0.0	0.0
NM_001290371	11704	Amelx	amelogenin, X-linked, transcript variant 3	chrX:169180021-169187209	737	0	0	0.0	0.0
NM_009666	11704	Amelx	amelogenin, X-linked, transcript variant 2	chrX:169180021-169187209	809	0	0	0.0	0.0
NM_007445	11705	Amh	anti-Mullerian hormone	chr10:80805248-80807648	1665	4	19	0.062947	0.250642
NM_001276301	11717	Ampd3	adenosine monophosphate deaminase 3, transcript variant 2	chr7:110768206-110812408	3978	145	0	0.955059	0.0
NM_009667	11717	Ampd3	adenosine monophosphate deaminase 3, transcript variant 1	chr7:110772604-110812408	4097	0	34	0.0	0.186268
NM_133653	11720	Mat1a	methionine adenosyltransferase I, alpha	chr14:41105033-41124428	3486	0	10	0.0	0.064387
NM_007446	11722	Amy1	amylase 1, salivary, transcript variant 1	chr3:113555952-113574762	1772	0	0	0.0	0.0
NM_001110505	11722	Amy1	amylase 1, salivary, transcript variant 2	chr3:113555952-113577750	1663	0	0	0.0	0.0
NM_001161731	11727	Ang	angiogenin, ribonuclease, RNase A family, 5, transcript variant 2	chr14:51091077-51102009	801	10	15	0.324572	0.396465
NM_007447	11727	Ang	angiogenin, ribonuclease, RNase A family, 5, transcript variant 1	chr14:51096000-51102009	1098	0	0	0.0	0.0
NM_001123394	11730	Ang3	Mus musculus angiogenin, ribonuclease A family, member 3 (Ang3)	chr14:43957069-43963080	697	0	0	0.0	0.0
NM_007449	11731	Ang2	angiogenin, ribonuclease A family, member 2	chr14:51195486-51195923	438	0	0	0.0	0.0
NM_020332	11732	Ank	progressive ankylosis	chr15:27466677-27594907	3496	272	307	2.043114	1.965628
NM_001277280	11733	Ank1	ankyrin 1, erythroid, transcript variant 3	chr8:22974836-23150497	7778	0	0	0.0	0.0
NM_001110783	11733	Ank1	ankyrin 1, erythroid, transcript variant 1	chr8:22974836-23150497	8267	0	1	0.0	0.001936
NM_001277281	11733	Ank1	ankyrin 1, erythroid, transcript variant 4	chr8:23035099-23150497	7964	0	0	0.0	0.0
NM_001277284	11733	Ank1	ankyrin 1, erythroid, transcript variant 5	chr8:23035099-23150497	8039	0	0	0.0	0.0
NM_001277286	11733	Ank1	ankyrin 1, erythroid, transcript variant 6	chr8:23058259-23150497	8175	0	0	0.0	0.0
NR_102385	11733	Ank1	ankyrin 1, erythroid, transcript variant 8	chr8:23058259-23150497	6856	0	0	0.0	0.0
NR_102386	11733	Ank1	ankyrin 1, erythroid, transcript variant 9	chr8:23058259-23150497	8366	0	7	0.0	0.018083
NM_031158	11733	Ank1	ankyrin 1, erythroid, transcript variant 2	chr8:23058259-23150497	8163	0	0	0.0	0.0
NM_001277289	11733	Ank1	ankyrin 1, erythroid, transcript variant 7	chr8:23058259-23150497	8253	0	0	0.0	0.0
NM_001310436	11733	Ank1	ankyrin 1, erythroid, transcript variant 10	chr8:23139030-23150497	2908	0	0	0.0	0.0
NM_001310437	11733	Ank1	ankyrin 1, erythroid, transcript variant 11	chr8:23139030-23150497	2958	0	0	0.0	0.0
NM_146005	11735	Ank3	ankyrin 3, epithelial, transcript variant 2	chr10:69533708-70027436	10025	44	76	0.114825	0.169211
NM_170730	11735	Ank3	ankyrin 3, epithelial, transcript variant 9	chr10:69533708-70027436	6656	0	0	0.0	0.0
NM_170728	11735	Ank3	ankyrin 3, epithelial, transcript variant 1	chr10:69533708-70027436	9320	0	0	0.0	0.0
NM_170689	11735	Ank3	ankyrin 3, epithelial, transcript variant 4	chr10:69533708-70027436	9971	0	5	0.0	0.010495
NM_170688	11735	Ank3	ankyrin 3, epithelial, transcript variant 3	chr10:69533708-70027436	9437	0	0	0.0	0.0
NM_170690	11735	Ank3	ankyrin 3, epithelial, transcript variant 5	chr10:69533708-70027436	9962	0	0	0.0	0.0
NM_170729	11735	Ank3	ankyrin 3, epithelial, transcript variant 8	chr10:69533708-70027436	9908	0	0	0.0	0.0
NM_170687	11735	Ank3	ankyrin 3, epithelial, transcript variant 6	chr10:69925532-70027436	7554	317	394	1.104999	1.170264
NM_009670	11735	Ank3	ankyrin 3, epithelial, transcript variant 7	chr10:69925532-70027436	6966	352	354	1.326889	1.137967
NM_009671	11736	Ankfy1	ankyrin repeat and FYVE domain containing 1	chr11:72690002-72772146	8034	4289	5015	14.054201	14.009837
NM_009672	11737	Anp32a	acidic (leucine-rich) nuclear phosphoprotein 32 family, member A	chr9:62341343-62378805	2092	15218	15659	191.543198	167.998352
NM_007450	11739	Slc25a4	solute carrier family 25 (mitochondrial carrier, adenine nucleotide translocator), member 4	chr8:46207341-46211009	1106	4238	10069	100.886078	204.337845
NM_007451	11740	Slc25a5	solute carrier family 25 (mitochondrial carrier, adenine nucleotide translocator), member 5	chrX:36795597-36798808	1295	27113	37312	551.29718	646.696594
NM_013469	11744	Anxa11	annexin A11	chr14:25842155-25886804	2395	2270	2065	24.952717	19.344383
NM_013470	11745	Anxa3	annexin A3	chr5:96793385-96845968	1597	57	2962	0.935184	41.625912
NM_001331120	11746	Anxa4	Mus musculus annexin A4 (Anxa4), transcript variant 1	chr6:86736840-86775114	2093	151	174	1.89369	1.858316
NM_013471	11746	Anxa4	annexin A4	chr6:86736840-86793584	2003	376	721	4.941997	8.076658
NM_009673	11747	Anxa5	annexin A5	chr3:36448924-36475887	1723	477	4066	7.280717	52.96405
NM_001110211	11749	Anxa6	annexin A6, transcript variant 2	chr11:54978953-55033471	2652	1287	2231	12.772034	18.874578
NM_013472	11749	Anxa6	annexin A6, transcript variant 1	chr11:54978953-55033471	2670	1209	1545	11.918423	12.982167
NR_138556	11749	Anxa6	Mus musculus annexin A6 (Anxa6), transcript variant 3	chr11:54978953-55033471	2591	0	267	0.0	2.31128
NM_009674	11750	Anxa7	annexin A7, transcript variant 1	chr14:20455261-20480133	2965	1167	2231	10.359337	16.881969
NM_001110794	11750	Anxa7	annexin A7, transcript variant 2	chr14:20455261-20480133	2850	2556	4214	23.612349	33.181591
NM_001281845	11752	Anxa8	annexin A8, transcript variant 2	chr14:34085979-34100568	1801	1	0	0.013794	0.0
NM_013473	11752	Anxa8	annexin A8, transcript variant 1	chr14:34085979-34100568	1879	198	160	2.770316	1.902153
NM_009675	11754	Aoc3	amine oxidase, copper containing 3	chr11:101330606-101339430	4396	60	28	0.357204	0.142711
NM_007452	11757	Prdx3	peroxiredoxin 3	chr19:60864066-60874538	1445	2350	2832	42.820625	43.981182
NM_001303408	11758	Prdx6	peroxiredoxin 6, transcript variant 2	chr1:161240112-161251210	2489	579	413	6.12113	3.717673
NM_007453	11758	Prdx6	peroxiredoxin 6, transcript variant 1	chr1:161240112-161251210	2378	2848	5740	31.532574	54.171505
NR_130150	11758	Prdx6	peroxiredoxin 6	chr1:161240112-161251210	2221	114	160	1.340338	1.608263
NM_009676	11761	Aox1	aldehyde oxidase 1	chr1:58029969-58106410	4382	9	34	0.050946	0.174154
NM_001243043	11764	Ap1b1	adaptor protein complex AP-1, beta 1 subunit, transcript variant 1	chr11:4947521-5042794	4315	5	1	0.030499	0.001072
NM_007454	11764	Ap1b1	adaptor protein complex AP-1, beta 1 subunit, transcript variant 2	chr11:4986824-5042794	4088	5175	5078	33.328632	27.878416
NM_001243044	11764	Ap1b1	adaptor protein complex AP-1, beta 1 subunit, transcript variant 3	chr11:4986824-5042794	4097	0	0	0.0	0.0
NM_009677	11765	Ap1g1	adaptor protein complex AP-1, gamma 1 subunit, transcript variant 1	chr8:109778583-109864209	6875	2043	1809	7.821654	5.905945
NM_001301211	11765	Ap1g1	adaptor protein complex AP-1, gamma 1 subunit, transcript variant 2	chr8:109778583-109864209	6866	5654	4554	21.683256	14.887009
NM_001303502	11766	Ap1g2	adaptor protein complex AP-1, gamma 2 subunit, transcript variant 2	chr14:55098835-55106593	2611	88	62	0.880707	0.524433
NM_007455	11766	Ap1g2	adaptor protein complex AP-1, gamma 2 subunit, transcript variant 1	chr14:55098835-55106593	2688	389	745	3.804408	6.216434
NM_007456	11767	Ap1m1	adaptor-related protein complex AP-1, mu subunit 1	chr8:72240018-72257386	2085	2010	2644	25.38422	28.459352
NM_001110300	11768	Ap1m2	adaptor protein complex AP-1, mu 2 subunit, transcript variant 1	chr9:21295457-21312333	1738	484	1317	7.320313	17.001703
NM_009678	11768	Ap1m2	adaptor protein complex AP-1, mu 2 subunit, transcript variant 2	chr9:21295457-21312333	1732	1435	2814	21.805893	36.460121
NM_007457	11769	Ap1s1	adaptor protein complex AP-1, sigma 1	chr5:137034994-137046060	1277	1466	2639	30.225435	46.372894
NM_024406	11770	Fabp4	fatty acid binding protein 4, adipocyte	chr3:10204343-10208576	641	0	0	0.0	0.0
NM_007458	11771	Ap2a1	adaptor-related protein complex 2, alpha 1 subunit, transcript variant 1	chr7:44900373-44929490	3443	1	3	0.00759	0.015026
NM_001077264	11771	Ap2a1	adaptor-related protein complex 2, alpha 1 subunit, transcript variant 2	chr7:44900373-44929490	3377	10166	11041	79.264687	73.379723
NM_007459	11772	Ap2a2	adaptor-related protein complex 2, alpha 2 subunit	chr7:141562180-141633011	4639	6439	10278	36.54641	49.724461
NM_009679	11773	Ap2m1	adaptor-related protein complex 2, mu 1 subunit, transcript variant 1	chr16:20535480-20544909	2937	1501	3	13.453889	0.018681
NM_001302970	11773	Ap2m1	adaptor-related protein complex 2, mu 1 subunit, transcript variant 2	chr16:20535480-20544909	2931	5872	13344	52.747284	102.185051
NM_009680	11774	Ap3b1	adaptor-related protein complex 3, beta 1 subunit	chr13:94358960-94566316	4020	4818	5665	31.557167	31.625895
NM_021492	11775	Ap3b2	adaptor-related protein complex 3, beta 2 subunit	chr7:81460399-81493925	3806	179	491	1.237389	2.890115
NM_007460	11776	Ap3d1	adaptor-related protein complex 3, delta 1 subunit	chr10:80706978-80742211	4730	6002	7090	33.40847	33.640419
NM_009681	11777	Ap3s1	adaptor-related protein complex 3, sigma 1 subunit, transcript variant 1	chr18:46741876-46790826	1520	968	1369	16.768562	20.202913
NM_001303015	11777	Ap3s1	adaptor-related protein complex 3, sigma 1 subunit, transcript variant 2	chr18:46741876-46790826	1561	21	23	0.346408	0.322296
NM_009682	11778	Ap3s2	adaptor-related protein complex 3, sigma 2 subunit	chr7:79875325-79920640	5804	3007	3395	13.639651	13.127899
NM_021392	11781	Ap4m1	adaptor-related protein complex AP-4, mu 1	chr5:138172021-138178685	1716	602	762	9.229522	9.958774
NM_001329699	11782	Ap4s1	Mus musculus adaptor-related protein complex AP-4, sigma 1 (Ap4s1), transcript variant 3	chr12:51690966-51738933	864	0	0	0.0	0.0
NM_021710	11782	Ap4s1	adaptor-related protein complex AP-4, sigma 1	chr12:51690966-51738933	1107	85	332	2.009861	6.714429
NM_001329698	11782	Ap4s1	Mus musculus adaptor-related protein complex AP-4, sigma 1 (Ap4s1), transcript variant 1	chr12:51690966-51738933	1810	5	30	0.068706	0.362007
NM_009684	11783	Apaf1	apoptotic peptidase activating factor 1, transcript variant 2	chr10:90989311-91082743	6514	1616	1358	6.530985	4.67898
NM_001042558	11783	Apaf1	apoptotic peptidase activating factor 1, transcript variant 1	chr10:90989311-91082743	6557	1181	1398	4.740033	4.785468
NM_001282947	11783	Apaf1	apoptotic peptidase activating factor 1, transcript variant 3	chr10:90989311-91082743	6481	0	0	0.0	0.0
NM_007461	11784	Apba2	amyloid beta (A4) precursor protein-binding, family A, member 2, transcript variant 3	chr7:64501706-64753876	3319	0	215	0.0	1.448318
NM_001291166	11784	Apba2	amyloid beta (A4) precursor protein-binding, family A, member 2, transcript variant 1	chr7:64502138-64753876	3322	91	11	0.719002	0.073763
NM_001291167	11784	Apba2	amyloid beta (A4) precursor protein-binding, family A, member 2, transcript variant 2	chr7:64502138-64753876	3268	0	0	0.0	0.0
NM_001253887	11785	Apbb1	amyloid beta (A4) precursor protein-binding, family B, member 1, transcript variant 3	chr7:105558465-105569318	1922	0	0	0.0	0.0
NM_001253885	11785	Apbb1	amyloid beta (A4) precursor protein-binding, family B, member 1, transcript variant 1	chr7:105558465-105581491	2922	0	0	0.0	0.0
NM_001253886	11785	Apbb1	amyloid beta (A4) precursor protein-binding, family B, member 1, transcript variant 4	chr7:105558465-105581491	2916	314	588	2.831755	4.522309
NM_009685	11785	Apbb1	amyloid beta (A4) precursor protein-binding, family B, member 1, transcript variant 2	chr7:105558465-105581653	2730	0	44	0.0	0.356449
NM_001310600	11785	Apbb1	amyloid beta (A4) precursor protein-binding, family B, member 1, transcript variant 5	chr7:105558483-105568777	1965	0	30	0.0	0.338139
NM_001201416	11787	Apbb2	amyloid beta (A4) precursor protein-binding, family B, member 2, transcript variant 5	chr5:66298725-66337665	4768	101	85	0.553284	0.39572
NM_001201415	11787	Apbb2	amyloid beta (A4) precursor protein-binding, family B, member 2, transcript variant 4	chr5:66298725-66618817	6602	272	343	1.083932	1.164962
NM_009686	11787	Apbb2	amyloid beta (A4) precursor protein-binding, family B, member 2, transcript variant 1	chr5:66298725-66618817	6671	0	0	0.0	0.0
NM_001310626	11787	Apbb2	amyloid beta (A4) precursor protein-binding, family B, member 2, transcript variant 6	chr5:66298725-66618817	6599	355	450	1.414069	1.52782
NM_001201413	11787	Apbb2	amyloid beta (A4) precursor protein-binding, family B, member 2, transcript variant 2	chr5:66298725-66618817	6665	365	463	1.438864	1.557122
NM_001201414	11787	Apbb2	amyloid beta (A4) precursor protein-binding, family B, member 2, transcript variant 3	chr5:66298725-66618817	6668	33	58	0.128147	0.195053
NM_007462	11789	Apc	adenomatosis polyposis coli	chr18:34220984-34322190	12449	5810	6149	12.287671	11.085979
NM_007463	11790	Speg	SPEG complex locus, transcript variant 1	chr1:75375297-75432306	10787	10	151	0.024121	0.312405
NM_001085371	11790	Speg	SPEG complex locus, transcript variant 3	chr1:75382114-75404565	3395	54	212	0.416515	1.400878
NM_001085370	11790	Speg	SPEG complex locus, transcript variant 2	chr1:75385610-75432304	9885	0	0	0.0	0.0
NM_001173477	11790	Speg	SPEG complex locus, transcript variant 4	chr1:75400085-75404565	1408	30	167	0.543296	2.650116
NM_009687	11792	Apex1	apurinic/apyrimidinic endonuclease 1	chr14:50924949-50927188	1307	8849	9814	178.272369	168.529083
NM_001314013	11793	Atg5	autophagy related 5, transcript variant 2	chr10:44268339-44364299	2300	54	75	0.61501	0.722532
NM_053069	11793	Atg5	autophagy related 5, transcript variant 1	chr10:44268339-44364299	2379	1498	1691	16.580072	15.947165
NM_007464	11796	Birc3	baculoviral IAP repeat-containing 3	chr9:7848701-7873170	2811	147	291	1.376536	2.322756
NM_001291503	11797	Birc2	baculoviral IAP repeat-containing 2, transcript variant 2	chr9:7818226-7836806	3376	189	4	1.474059	0.023189
NM_007465	11797	Birc2	baculoviral IAP repeat-containing 2, transcript variant 1	chr9:7818226-7837057	3332	1536	1828	12.131829	12.313196
NM_009688	11798	Xiap	X-linked inhibitor of apoptosis, transcript variant 3	chrX:42067836-42109664	6550	424	439	1.700556	1.503185
NR_125870	11798	Xiap	X-linked inhibitor of apoptosis, transcript variant 4	chrX:42068398-42109664	5772	308	1075	1.400797	4.179553
NM_001301639	11798	Xiap	X-linked inhibitor of apoptosis, transcript variant 1	chrX:42068398-42109664	6678	1321	326	5.20662	1.093233
NM_001301641	11798	Xiap	X-linked inhibitor of apoptosis, transcript variant 2	chrX:42071242-42109664	6465	167	811	0.678514	2.81494
NM_009689	11799	Birc5	baculoviral IAP repeat-containing 5, transcript variant 1	chr11:117849237-117855743	972	3525	4296	95.484726	99.194527
NM_001012273	11799	Birc5	baculoviral IAP repeat-containing 5, transcript variant 3	chr11:117849237-117855743	3416	732	785	5.638179	5.156641
NM_001305258	11800	Api5	apoptosis inhibitor 5, transcript variant 1	chr2:94411727-94438186	3746	5055	6059	35.529728	36.301311
NM_007466	11800	Api5	apoptosis inhibitor 5, transcript variant 2	chr2:94411727-94438186	3741	5203	4366	36.618496	26.190334
NM_001349003	11800	Api5	Mus musculus apoptosis inhibitor 5 (Api5), transcript variant 3	chr2:94411727-94438186	3797	530	136	3.675079	0.801262
NM_009690	11801	Cd5l	CD5 antigen-like	chr3:87357881-87371074	2037	2	0	0.025853	0.0
NM_007467	11803	Aplp1	amyloid beta (A4) precursor-like protein 1	chr7:30434980-30445582	2392	2056	1552	22.623024	14.554617
NM_001102455	11804	Aplp2	amyloid beta (A4) precursor-like protein 2, transcript variant 1	chr9:31149557-31211815	3658	9769	9435	70.321114	57.888977
NM_009691	11804	Aplp2	amyloid beta (A4) precursor-like protein 2, transcript variant 3	chr9:31149557-31211815	3490	5364	3934	40.468719	25.294884
NM_001102456	11804	Aplp2	amyloid beta (A4) precursor-like protein 2, transcript variant 2	chr9:31149557-31211815	3526	1050	832	7.834451	5.293078
NM_009692	11806	Apoa1	apolipoprotein A-I	chr9:46228630-46230469	988	0	0	0.0	0.0
NM_001305585	11807	Apoa2	apolipoprotein A-II, transcript variant 4	chr1:171221564-171226379	865	267	168	8.117821	4.352956
NM_001305550	11807	Apoa2	apolipoprotein A-II, transcript variant 3	chr1:171225054-171226379	506	5	0	0.250244	0.0
NM_013474	11807	Apoa2	apolipoprotein A-II, transcript variant 1	chr1:171225054-171226379	521	6	21	0.273821	0.903761
NR_131173	11807	Apoa2	apolipoprotein A-II, transcript variant 5	chr1:171225054-171226379	385	0	3	0.0	0.137163
NM_001305549	11807	Apoa2	apolipoprotein A-II, transcript variant 2	chr1:171225054-171226379	518	6	5	0.265819	0.186867
NM_007468	11808	Apoa4	apolipoprotein A-IV	chr9:46240844-46243458	1666	0	0	0.0	0.0
NM_031159	11810	Apobec1	apolipoprotein B mRNA editing enzyme, catalytic polypeptide 1, transcript variant 1	chr6:122577792-122602444	2265	58	65	0.668578	0.634376
NM_001134391	11810	Apobec1	apolipoprotein B mRNA editing enzyme, catalytic polypeptide 1, transcript variant 2	chr6:122577792-122602444	2209	191	76	2.266277	0.766731
NM_009694	11811	Apobec2	apolipoprotein B mRNA editing enzyme, catalytic polypeptide 2	chr17:48419231-48432728	1218	23	105	0.485464	1.923632
NM_001110009	11812	Apoc1	apolipoprotein C-I, transcript variant 2	chr7:19689480-19692659	432	276	394	16.766359	20.430822
NM_007469	11812	Apoc1	apolipoprotein C-I, transcript variant 1	chr7:19689480-19692659	554	24	50	1.123376	2.017618
NM_001309795	11813	Apoc2	apolipoprotein C-II, transcript variant 2	chr7:19671579-19673920	574	0	0	0.0	0.0
NM_001277944	11813	Apoc2	apolipoprotein C-II, transcript variant 1	chr7:19671579-19677941	727	0	4	0.0	0.123496
NM_023114	11814	Apoc3	apolipoprotein C-III, transcript variant 3	chr9:46233050-46235299	527	0	0	0.0	0.0
NM_001289833	11814	Apoc3	apolipoprotein C-III, transcript variant 4	chr9:46233050-46235299	459	0	0	0.0	0.0
NM_001289755	11814	Apoc3	apolipoprotein C-III, transcript variant 1	chr9:46233050-46235299	631	0	0	0.0	0.0
NM_001289756	11814	Apoc3	apolipoprotein C-III, transcript variant 2	chr9:46233050-46235636	601	0	0	0.0	0.0
NM_007470	11815	Apod	apolipoprotein D, transcript variant 1	chr16:31296192-31314808	2074	140	7	1.769799	0.068589
NM_001301354	11815	Apod	apolipoprotein D, transcript variant 3	chr16:31296192-31314808	2004	0	0	0.0	0.0
NM_001301353	11815	Apod	apolipoprotein D, transcript variant 2	chr16:31296192-31314808	2070	0	111	0.0	1.201217
NM_001305819	11816	Apoe	apolipoprotein E, transcript variant 2	chr7:19696244-19698398	1240	223	246	4.724432	4.441421
NM_001305844	11816	Apoe	apolipoprotein E, transcript variant 4	chr7:19696244-19698621	1193	9	8	0.183882	0.148105
NM_001305843	11816	Apoe	apolipoprotein E, transcript variant 3	chr7:19696244-19699188	1343	122	9	2.382032	0.147463
NM_009696	11816	Apoe	apolipoprotein E, transcript variant 1	chr7:19696244-19699188	1273	27081	20285	560.165833	357.649445
NM_013475	11818	Apoh	apolipoprotein H	chr11:108395297-108414396	1186	0	0	0.0	0.0
NM_009697	11819	Nr2f2	nuclear receptor subfamily 2, group F, member 2, transcript variant 1	chr7:70351950-70360593	4216	0	16	0.0	0.085129
NM_183261	11819	Nr2f2	nuclear receptor subfamily 2, group F, member 2, transcript variant 2	chr7:70351950-70366746	4164	0	0	0.0	0.0
NM_001198824	11820	App	amyloid beta (A4) precursor protein, transcript variant 3	chr16:84954436-85173707	3300	126	866	0.999402	5.890047
NM_007471	11820	App	amyloid beta (A4) precursor protein, transcript variant 2	chr16:84954436-85173707	3132	65	134	0.541351	0.954524
NM_001198826	11820	App	amyloid beta (A4) precursor protein, transcript variant 6	chr16:84954436-85173707	3303	0	91	0.0	0.615674
NM_001198823	11820	App	amyloid beta (A4) precursor protein, transcript variant 1	chr16:84954436-85173707	3357	237	1633	1.854264	10.916934
NM_001198825	11820	App	amyloid beta (A4) precursor protein, transcript variant 5	chr16:84954436-85173707	3246	0	104	0.0	0.718158
NM_009698	11821	Aprt	adenine phosphoribosyl transferase	chr8:122574637-122576907	866	6554	7152	199.276657	185.343307
NM_007472	11826	Aqp1	aquaporin 1	chr6:55336299-55348555	2760	0	0	0.0	0.0
NM_009699	11827	Aqp2	aquaporin 2	chr15:99579056-99584545	1416	0	0	0.0	0.0
NM_016689	11828	Aqp3	aquaporin 3	chr4:41092724-41098183	1763	700	326	10.442379	4.140838
NM_001308647	11829	Aqp4	aquaporin 4, transcript variant 2	chr18:15389394-15402999	5338	0	0	0.0	0.0
NM_009700	11829	Aqp4	aquaporin 4, transcript variant 1	chr18:15389394-15403758	5156	0	0	0.0	0.0
NM_001317729	11829	Aqp4	aquaporin 4, transcript variant 1	chr18:15389394-15403758	5156	0	0	0.0	0.0
NM_001308645	11829	Aqp4	aquaporin 4, transcript variant 7	chr18:15389394-15410982	5323	0	0	0.0	0.0
NM_001308642	11829	Aqp4	aquaporin 4, transcript variant 4	chr18:15389394-15410982	5272	0	0	0.0	0.0
NM_001308643	11829	Aqp4	aquaporin 4, transcript variant 5	chr18:15389394-15410982	5218	0	0	0.0	0.0
NM_001308641	11829	Aqp4	aquaporin 4, transcript variant 3	chr18:15389394-15410982	5088	0	0	0.0	0.0
NM_001308644	11829	Aqp4	aquaporin 4, transcript variant 6	chr18:15389394-15410982	5193	0	0	0.0	0.0
NM_001308646	11829	Aqp4	aquaporin 4, transcript variant 8	chr18:15389394-15410982	5507	0	0	0.0	0.0
NM_009701	11830	Aqp5	aquaporin 5	chr15:99591028-99594829	1551	16	37	0.271302	0.535447
NM_175087	11831	Aqp6	aquaporin 6	chr15:99601400-99605477	2060	13	6	0.160709	0.065159
NM_007473	11832	Aqp7	aquaporin 7	chr4:41033074-41048136	2524	0	0	0.0	0.0
NM_001109045	11833	Aqp8	aquaporin 8, transcript variant 2	chr7:123462294-123468003	1483	0	0	0.0	0.0
NM_007474	11833	Aqp8	aquaporin 8, transcript variant 1	chr7:123462294-123468003	1486	0	0	0.0	0.0
NM_009702	11834	Aqr	aquarius, transcript variant 1	chr2:114101161-114175339	4897	10287	9997	55.313011	45.81728
NM_001290788	11834	Aqr	aquarius, transcript variant 2	chr2:114105162-114175339	4414	651	549	3.879918	2.788516
NM_013476	11835	Ar	androgen receptor	chrX:98148757-98323218	10063	47	58	0.122622	0.128198
NM_001159645	11836	Araf	Araf proto-oncogene, serine/threonine kinase, transcript variant 2	chrX:20848543-20852905	1571	431	329	7.21906	4.687644
NM_009703	11836	Araf	Araf proto-oncogene, serine/threonine kinase, transcript variant 1	chrX:20848543-20860521	2360	1052	1589	11.72981	15.109754
NM_007475	11837	Rplp0	ribosomal protein, large, P0	chr5:115559467-115563729	1360	87034	143490	1685.111572	2368.13623
NM_001276684	11838	Arc	activity regulated cytoskeletal-associated protein, transcript variant 2	chr15:74669081-74672570	3056	206	284	1.771137	2.079978
NM_018790	11838	Arc	activity regulated cytoskeletal-associated protein, transcript variant 1	chr15:74669081-74672570	3059	407	317	3.494856	2.319918
NM_009704	11839	Areg	amphiregulin	chr5:91139599-91148432	1215	0	16	0.0	0.295394
NM_001130408	11840	Arf1	ADP-ribosylation factor 1, transcript variant 1	chr11:59211412-59228162	1991	294	420	3.876475	4.723867
NM_007476	11840	Arf1	ADP-ribosylation factor 1, transcript variant 2	chr11:59211412-59228267	1799	13906	20252	203.536957	252.673462
NM_001304574	11841	Arf2	ADP-ribosylation factor 2, transcript variant 2	chr11:103966725-103985350	2269	592	793	6.863308	7.835782
NM_007477	11841	Arf2	ADP-ribosylation factor 2, transcript variant 1	chr11:103966871-103985350	2673	0	0	0.0	0.0
NM_007478	11842	Arf3	ADP-ribosylation factor 3	chr15:98737626-98763118	3481	7347	9727	55.574917	62.713367
NM_007479	11843	Arf4	ADP-ribosylation factor 4	chr14:26638197-26657258	2042	6289	7492	81.085373	82.350357
NM_007480	11844	Arf5	ADP-ribosylation factor 5	chr6:28423640-28426499	933	2001	3381	56.468864	81.313538
NM_007481	11845	Arf6	ADP-ribosylation factor 6	chr12:69372150-69375980	3731	3602	8421	25.420357	50.659435
NM_007482	11846	Arg1	arginase, liver	chr10:24915207-24927470	1477	0	51	0.0	0.77322
NM_009705	11847	Arg2	arginase type II	chr12:79130788-79156301	1417	0	7	0.0	0.11088
NM_016802	11848	Rhoa	ras homolog family member A, transcript variant 1	chr9:108306160-108337943	2175	13153	15262	159.232712	157.489624
NM_001313962	11848	Rhoa	ras homolog family member A, transcript variant 3	chr9:108306797-108337943	1928	43	258	0.584686	2.997677
NM_001313961	11848	Rhoa	ras homolog family member A, transcript variant 2	chr9:108306797-108337943	2061	188	1168	2.400726	12.719584
NM_007483	11852	Rhob	ras homolog family member B	chr12:8497759-8499985	2227	327	1942	3.862447	19.564035
NM_007484	11853	Rhoc	ras homolog family member C, transcript variant 2	chr3:104789034-104794459	1056	1184	2070	29.502115	43.986061
NM_001291859	11853	Rhoc	ras homolog family member C, transcript variant 1	chr3:104789034-104794459	1074	122	193	2.988774	4.026803
NM_001329989	11854	Rhod	Mus musculus ras homolog family member D (Rhod), transcript variant 2	chr19:4423472-4439443	3346	103	137	0.810069	0.917687
NM_007485	11854	Rhod	ras homolog family member D	chr19:4423472-4439443	3342	297	420	2.335643	2.818318
NM_009706	11855	Arhgap5	Rho GTPase activating protein 5	chr12:52516077-52567851	5196	2425	4786	12.285951	20.671783
NM_009707	11856	Arhgap6	Rho GTPase activating protein 6, transcript variant 1	chrX:168795099-169304440	5515	0	38	0.0	0.150844
NM_178754	11856	Arhgap6	Rho GTPase activating protein 6, transcript variant 2	chrX:169036611-169304440	4058	0	0	0.0	0.0
NR_109847	11856	Arhgap6	Rho GTPase activating protein 6, transcript variant 4	chrX:169036611-169304440	4197	0	39	0.0	0.205001
NM_001287530	11856	Arhgap6	Rho GTPase activating protein 6, transcript variant 3	chrX:169112878-169304440	4147	0	0	0.0	0.0
NM_001301303	11857	Arhgdib	Rho, GDP dissociation inhibitor (GDI) beta, transcript variant 3	chr6:136923661-136939527	1155	0	23	0.0	0.440361
NM_001301305	11857	Arhgdib	Rho, GDP dissociation inhibitor (GDI) beta, transcript variant 4	chr6:136923661-136941503	1147	94	180	2.156044	3.513678
NM_001301308	11857	Arhgdib	Rho, GDP dissociation inhibitor (GDI) beta, transcript variant 5	chr6:136923661-136941756	997	27	30	0.710743	0.66955
NM_007486	11857	Arhgdib	Rho, GDP dissociation inhibitor (GDI) beta, transcript variant 1	chr6:136923661-136941756	1187	137	292	3.030807	5.51292
NM_001301309	11857	Arhgdib	Rho, GDP dissociation inhibitor (GDI) beta, transcript variant 6	chr6:136923661-136941899	978	0	0	0.0	0.0
NM_001301301	11857	Arhgdib	Rho, GDP dissociation inhibitor (GDI) beta, transcript variant 2	chr6:136923661-136941899	1168	0	38	0.0	0.72631
NM_009708	11858	Rnd2	Rho family GTPase 2	chr11:101468338-101471306	684	398	295	15.299102	9.670635
NM_008887	11859	Phox2a	paired-like homeobox 2a	chr7:101818313-101822726	1609	52	113	0.84225	1.569154
NM_007487	11861	Arl4a	ADP-ribosylation factor-like 4A, transcript variant 1	chr12:40033291-40037376	3657	654	836	4.704347	5.128314
NM_001039515	11861	Arl4a	ADP-ribosylation factor-like 4A, transcript variant 2	chr12:40033291-40037987	3693	292	372	2.079853	2.256453
NM_009709	11863	Arnt	aryl hydrocarbon receptor nuclear translocator, transcript variant 2	chr3:95434390-95497239	4324	588	534	3.579455	2.771055
NM_001037737	11863	Arnt	aryl hydrocarbon receptor nuclear translocator, transcript variant 1	chr3:95434390-95497239	4369	3746	3205	22.574791	16.465366
NM_007488	11864	Arnt2	aryl hydrocarbon receptor nuclear translocator 2	chr7:84246275-84410038	6073	452	280	1.959139	1.031657
NM_001243048	11865	Arntl	aryl hydrocarbon receptor nuclear translocator-like, transcript variant 2	chr7:113207465-113314126	2615	9	3	0.084559	0.022512
NM_007489	11865	Arntl	aryl hydrocarbon receptor nuclear translocator-like, transcript variant 1	chr7:113207465-113314126	2908	510	944	4.616193	7.284157
NM_023142	11867	Arpc1b	actin related protein 2/3 complex, subunit 1B	chr5:145114256-145128186	1551	1910	6884	32.410393	99.617493
NM_009710	11870	Art1	ADP-ribosyltransferase 1	chr7:102101743-102111148	1417	21	10	0.371657	0.158244
NR_033804	11871	Art2a-ps	ADP-ribosyltransferase 2a, pseudogene, transcript variant 1, non-coding	chr7:101552453-101560865	1257	0	0	0.0	0.0
NM_007490	11871	Art2a-ps	Mus musculus ADP-ribosyltransferase 2a, pseudogene (Art2a-ps), transcript variant 1, coding	chr7:101552776-101555802	864	0	0	0.0	0.0
NM_019915	11872	Art2b	ADP-ribosyltransferase 2b	chr7:101578860-101581161	870	0	0	0.0	0.0
NM_007491	11875	Art5	ADP-ribosyltransferase 5, transcript variant 1	chr7:102096879-102100229	1714	11	13	0.155939	0.170109
NR_111935	11875	Art5	ADP-ribosyltransferase 5, transcript variant 3	chr7:102096879-102100229	1381	0	0	0.0	0.0
NM_001291354	11875	Art5	ADP-ribosyltransferase 5, transcript variant 2	chr7:102096879-102100229	1662	25	0	0.380887	0.0
NM_001284193	11876	Artn	artemin, transcript variant 3	chr4:117926160-117929763	2323	0	27	0.0	0.254546
NM_001284191	11876	Artn	artemin, transcript variant 1	chr4:117926160-117929763	1837	7	0	0.088276	0.0
NM_001284192	11876	Artn	artemin, transcript variant 2	chr4:117926160-117929763	2327	19	17	0.207285	0.155209
NM_009711	11876	Artn	artemin, transcript variant 4	chr4:117926160-117929763	2179	5	0	0.048864	0.0
NM_001272029	11877	Arvcf	armadillo repeat gene deleted in velo-cardio-facial syndrome, transcript variant 3	chr16:18348182-18407074	4696	151	444	0.845731	2.118363
NM_033474	11877	Arvcf	armadillo repeat gene deleted in velo-cardio-facial syndrome, transcript variant 1	chr16:18348182-18407074	4714	2	2	0.008919	0.006176
NM_001272030	11877	Arvcf	armadillo repeat gene deleted in velo-cardio-facial syndrome, transcript variant 4	chr16:18380783-18407074	4545	0	0	0.0	0.0
NM_001272028	11877	Arvcf	armadillo repeat gene deleted in velo-cardio-facial syndrome, transcript variant 2	chr16:18380783-18407074	4563	0	0	0.0	0.0
NM_001272031	11877	Arvcf	armadillo repeat gene deleted in velo-cardio-facial syndrome, transcript variant 5	chr16:18392563-18407074	4306	0	0	0.0	0.0
NM_001272032	11877	Arvcf	armadillo repeat gene deleted in velo-cardio-facial syndrome, transcript variant 6	chr16:18392563-18407074	4288	1106	983	6.788284	5.140861
NM_001305940	11878	Arx	aristaless related homeobox, transcript variant 2	chrX:93286507-93298355	2750	0	0	0.0	0.0
NM_007492	11878	Arx	aristaless related homeobox, transcript variant 1	chrX:93286507-93298355	2868	0	0	0.0	0.0
NM_009712	11881	Arsb	arylsulfatase B	chr13:93771679-93943016	3989	16	73	0.105487	0.407192
NM_009713	11883	Arsa	arylsulfatase A	chr15:89472476-89477424	3491	796	1179	5.998614	7.577288
NM_019734	11886	Asah1	N-acylsphingosine amidohydrolase 1	chr8:41340646-41374697	2248	3454	5291	40.45639	52.820549
NM_001291131	11889	Asgr1	asialoglycoprotein receptor 1, transcript variant 2	chr11:70054124-70057895	1150	0	0	0.0	0.0
NM_009714	11889	Asgr1	asialoglycoprotein receptor 1, transcript variant 1	chr11:70054355-70057895	1260	2	2	0.041797	0.035627
NM_001291132	11889	Asgr1	asialoglycoprotein receptor 1, transcript variant 3	chr11:70054355-70057895	1173	0	0	0.0	0.0
NM_001313927	11890	Asgr2	asialoglycoprotein receptor 2, transcript variant 4	chr11:70092644-70106186	1229	0	0	0.0	0.0
NM_001313926	11890	Asgr2	asialoglycoprotein receptor 2, transcript variant 3	chr11:70092644-70106186	1365	0	0	0.0	0.0
NM_007493	11890	Asgr2	asialoglycoprotein receptor 2, transcript variant 2	chr11:70092644-70106186	1372	0	0	0.0	0.0
NM_001313925	11890	Asgr2	asialoglycoprotein receptor 2, transcript variant 1	chr11:70092644-70106186	1445	0	0	0.0	0.0
NM_001301230	11891	Rab27a	RAB27A, member RAS oncogene family, transcript variant 1	chr9:73044810-73097614	3197	156	29	1.284259	0.198431
NM_023635	11891	Rab27a	RAB27A, member RAS oncogene family, transcript variant 2	chr9:73044810-73097614	3048	344	606	2.965097	4.456969
NM_001301232	11891	Rab27a	RAB27A, member RAS oncogene family, transcript variant 3	chr9:73064148-73097614	3090	817	59	6.959451	0.42606
NM_007494	11898	Ass1	argininosuccinate synthetase 1	chr2:31470270-31520670	1631	121	49	1.943849	0.671288
NM_001205204	11899	Astn1	astrotactin 1, transcript variant 1	chr1:158362304-158691786	7224	16	34	0.058249	0.105517
NM_007495	11899	Astn1	astrotactin 1, transcript variant 2	chr1:158362304-158691786	7200	0	0	0.0	0.0
NM_080844	11905	Serpinc1	serine (or cysteine) peptidase inhibitor, clade C (antithrombin), member 1	chr1:160978606-161003014	2161	2	2	0.02437	0.014602
NM_007496	11906	Zfhx3	zinc finger homeobox 3	chr8:108714644-108961636	16439	1327	1043	2.124773	1.423637
NM_001136054	11907	Ate1	arginyltransferase 1, transcript variant 4	chr7:130391494-130519580	4734	554	503	3.078048	2.380681
NM_013799	11907	Ate1	arginyltransferase 1, transcript variant 1	chr7:130391494-130519580	4734	516	605	2.865768	2.866773
NM_001271343	11907	Ate1	arginyltransferase 1, transcript variant 2	chr7:130391494-130520369	5002	281	144	1.477284	0.645626
NM_001029895	11907	Ate1	arginyltransferase 1, transcript variant 3	chr7:130391494-130520369	5002	70	109	0.363312	0.487798
NM_007497	11908	Atf1	activating transcription factor 1	chr15:100227859-100261248	2329	4029	3951	45.544941	38.070114
NM_001284376	11909	Atf2	activating transcription factor 2, transcript variant 4	chr2:73816509-73892639	4182	5	12	0.029583	0.062181
NM_001284373	11909	Atf2	activating transcription factor 2, transcript variant 8	chr2:73816509-73892639	3943	853	380	5.691494	2.160527
NM_001284372	11909	Atf2	activating transcription factor 2, transcript variant 7	chr2:73816509-73892639	4006	235	265	1.543415	1.481409
NM_001284374	11909	Atf2	activating transcription factor 2, transcript variant 9	chr2:73816509-73892639	4025	0	380	0.0	2.118804
NM_001025093	11909	Atf2	activating transcription factor 2, transcript variant 1	chr2:73816509-73892639	4300	486	966	2.973979	5.038912
NM_001284369	11909	Atf2	activating transcription factor 2, transcript variant 3	chr2:73816509-73892639	4140	1450	1180	9.218991	6.392164
NM_009715	11909	Atf2	activating transcription factor 2, transcript variant 2	chr2:73816509-73892639	4203	389	150	2.433504	0.796622
NM_001284370	11909	Atf2	activating transcription factor 2, transcript variant 5	chr2:73826347-73892639	3679	64	70	0.452851	0.421125
NM_001284371	11909	Atf2	activating transcription factor 2, transcript variant 6	chr2:73826347-73892639	3616	185	111	1.344389	0.688038
NM_007498	11910	Atf3	activating transcription factor 3	chr1:191170297-191183333	1976	72	822	0.957747	9.329551
NM_001287180	11911	Atf4	activating transcription factor 4, transcript variant 2	chr15:80255184-80257545	1446	339	252	6.165159	3.904711
NM_009716	11911	Atf4	activating transcription factor 4, transcript variant 1	chr15:80255184-80257545	1729	10166	9610	154.810699	124.74321
NM_007499	11920	Atm	ataxia telangiectasia mutated	chr9:53437122-53536671	11964	3678	3127	8.094784	5.864712
NM_007500	11921	Atoh1	atonal bHLH transcription factor 1	chr6:64729146-64731235	2090	3	0	0.025198	0.0
NM_009717	11922	Neurod6	neurogenic differentiation 6	chr6:55677819-55681263	2153	0	0	0.0	0.0
NM_001329489	11923	Neurod4	Mus musculus neurogenic differentiation 4 (Neurod4), transcript variant 1	chr10:130268152-130280138	3518	0	0	0.0	0.0
NM_007501	11923	Neurod4	neurogenic differentiation 4	chr10:130268152-130280254	3359	0	0	0.0	0.0
NM_001329490	11923	Neurod4	Mus musculus neurogenic differentiation 4 (Neurod4), transcript variant 2	chr10:130268152-130280254	3493	0	0	0.0	0.0
NM_009718	11924	Neurog2	neurogenin 2	chr3:127633145-127635631	2217	2	0	0.023755	0.0
NM_009719	11925	Neurog3	neurogenin 3	chr10:62133090-62134763	1540	30	46	0.511768	0.665181
NM_009720	11927	Atox1	antioxidant 1 copper chaperone	chr11:55446643-55461138	438	2208	2672	132.726181	136.884827
NM_144900	11928	Atp1a1	ATPase, Na+/K+ transporting, alpha 1 polypeptide	chr3:101576219-101604707	3702	18217	21686	129.570389	131.48085
NM_009721	11931	Atp1b1	ATPase, Na+/K+ transporting, beta 1 polypeptide	chr1:164437099-164458355	2590	2520	3753	25.611572	32.520878
NM_013415	11932	Atp1b2	ATPase, Na+/K+ transporting, beta 2 polypeptide	chr11:69599750-69605960	2959	310	253	2.750823	1.917017
NM_007502	11933	Atp1b3	ATPase, Na+/K+ transporting, beta 3 polypeptide	chr9:96332675-96364299	1831	5156	4540	74.148476	55.644302
NR_028499	11936	Fxyd2	FXYD domain-containing ion transport regulator 2, transcript variant c	chr9:45399709-45410278	764	0	4	0.0	0.117224
NM_052823	11936	Fxyd2	FXYD domain-containing ion transport regulator 2, transcript variant b	chr9:45403138-45410278	632	0	0	0.0	0.0
NM_007503	11936	Fxyd2	FXYD domain-containing ion transport regulator 2, transcript variant a	chr9:45406077-45410278	559	0	0	0.0	0.0
NM_007504	11937	Atp2a1	ATPase, Ca++ transporting, cardiac muscle, fast twitch 1	chr7:126445860-126463073	3440	2	6	0.015158	0.035273
NR_027838	11938	Atp2a2	ATPase, Ca++ transporting, cardiac muscle, slow twitch 2, transcript variant 3	chr5:122453513-122502225	5725	146	114	0.669029	0.445264
NM_009722	11938	Atp2a2	ATPase, Ca++ transporting, cardiac muscle, slow twitch 2, transcript variant 2	chr5:122453513-122502225	4315	216	190	1.317329	0.98523
NM_001110140	11938	Atp2a2	ATPase, Ca++ transporting, cardiac muscle, slow twitch 2, transcript variant 1	chr5:122456324-122502225	4502	14874	14374	86.994095	71.660614
NM_001036684	11941	Atp2b2	ATPase, Ca++ transporting, plasma membrane 2, transcript variant 2	chr6:113743831-113891539	8905	0	1	0.0	0.002146
NM_001347365	11941	Atp2b2	Mus musculus ATPase, Ca++ transporting, plasma membrane 2 (Atp2b2), transcript variant 3	chr6:113743831-113934681	9049	3	4	0.00582	0.007785
NM_009723	11941	Atp2b2	ATPase, Ca++ transporting, plasma membrane 2, transcript variant 1	chr6:113743831-114042080	8931	0	0	0.0	0.0
NM_018731	11944	Atp4a	ATPase, H+/K+ exchanging, gastric, alpha polypeptide, transcript variant 2	chr7:30712209-30725534	3470	0	0	0.0	0.0
NM_001290627	11944	Atp4a	ATPase, H+/K+ exchanging, gastric, alpha polypeptide, transcript variant 1	chr7:30712209-30725534	3497	72	31	0.537417	0.198336
NM_009724	11945	Atp4b	ATPase, H+/K+ exchanging, beta polypeptide	chr8:13386209-13396778	1327	0	0	0.0	0.0
NM_007505	11946	Atp5a1	ATP synthase, H+ transporting, mitochondrial F1 complex, alpha subunit 1	chr18:77773768-77782868	2431	58080	66141	629.105164	610.677979
NM_016774	11947	Atp5b	ATP synthase, H+ transporting mitochondrial F1 complex, beta subunit	chr10:128083307-128090388	1879	86934	93097	1218.269287	1112.072998
NM_001112738	11949	Atp5c1	ATP synthase, H+ transporting, mitochondrial F1 complex, gamma polypeptide 1, transcript variant 2	chr2:10056031-10080510	1800	69	63	1.001746	0.785182
NM_020615	11949	Atp5c1	ATP synthase, H+ transporting, mitochondrial F1 complex, gamma polypeptide 1, transcript variant 1	chr2:10056031-10080510	1165	11187	13694	252.851273	263.82312
NM_009725	11950	Atp5f1	ATP synthase, H+ transporting, mitochondrial F0 complex, subunit B1, transcript variant 1	chr3:105942678-105960248	1641	11980	15489	192.222153	211.853394
NM_001304719	11950	Atp5f1	ATP synthase, H+ transporting, mitochondrial F0 complex, subunit B1, transcript variant 2	chr3:105942678-105960248	1808	5	12	0.067665	0.148
NM_001161419	11951	Atp5g1	ATP synthase, H+ transporting, mitochondrial F0 complex, subunit C1 (subunit 9), transcript variant 2	chr11:96072793-96075631	805	1245	2739	40.716354	76.351257
NM_007506	11951	Atp5g1	ATP synthase, H+ transporting, mitochondrial F0 complex, subunit C1 (subunit 9), transcript variant 1	chr11:96072793-96075694	798	2014	2616	66.443504	73.566536
NM_001302216	11957	Atp5j	ATP synthase, H+ transporting, mitochondrial F0 complex, subunit F, transcript variant 5	chr16:84827871-84834998	536	18	26	0.880507	1.056977
NM_001302215	11957	Atp5j	ATP synthase, H+ transporting, mitochondrial F0 complex, subunit F, transcript variant 4	chr16:84827871-84835001	489	7	13	0.370575	0.552898
NM_001302214	11957	Atp5j	ATP synthase, H+ transporting, mitochondrial F0 complex, subunit F, transcript variant 3	chr16:84827871-84835022	643	79	13	3.19941	0.437636
NM_001302213	11957	Atp5j	ATP synthase, H+ transporting, mitochondrial F0 complex, subunit F, transcript variant 1	chr16:84827871-84835625	864	579	780	17.629503	20.237856
NM_016755	11957	Atp5j	ATP synthase, H+ transporting, mitochondrial F0 complex, subunit F, transcript variant 2	chr16:84827871-84835625	809	3391	3889	110.367622	107.876556
NM_007507	11958	Atp5k	ATP synthase, H+ transporting, mitochondrial F1F0 complex, subunit E	chr5:108433253-108434378	292	1938	2489	174.700668	191.273376
NM_007508	11964	Atp6v1a	ATPase, H+ transporting, lysosomal V1 subunit A	chr16:44085404-44139019	3946	9004	8635	60.079056	49.116783
NM_007509	11966	Atp6v1b2	ATPase, H+ transporting, lysosomal V1 subunit B2	chr8:69088736-69113717	2741	7479	8155	71.842934	66.778099
NM_013477	11972	Atp6v0d1	ATPase, H+ transporting, lysosomal V0 subunit D1	chr8:105524470-105566040	1617	5023	3680	81.795662	51.078075
NM_007510	11973	Atp6v1e1	ATPase, H+ transporting, lysosomal V1 subunit E1	chr6:120795244-120822685	1204	3688	4176	80.652786	77.840271
NM_025272	11974	Atp6v0e	ATPase, H+ transporting, lysosomal V0 subunit E	chr17:26676396-26699646	796	1648	2432	54.505333	68.559456
NM_016920	11975	Atp6v0a1	ATPase, H+ transporting, lysosomal V0 subunit A1, transcript variant 1	chr11:101009452-101063717	4006	616	441	4.042812	2.465592
NM_001243049	11975	Atp6v0a1	ATPase, H+ transporting, lysosomal V0 subunit A1, transcript variant 2	chr11:101009452-101063717	3828	4	4	0.02069	0.021468
NM_001243050	11975	Atp6v0a1	ATPase, H+ transporting, lysosomal V0 subunit A1, transcript variant 3	chr11:101009452-101063717	3988	465	831	3.064985	4.672561
NM_001243051	11975	Atp6v0a1	ATPase, H+ transporting, lysosomal V0 subunit A1, transcript variant 4	chr11:101009452-101063717	4009	377	564	2.471797	3.154806
NM_009726	11977	Atp7a	ATPase, Cu++ transporting, alpha polypeptide, transcript variant 2	chrX:106027224-106128160	8195	590	681	1.893261	1.864396
NM_001109757	11977	Atp7a	ATPase, Cu++ transporting, alpha polypeptide, transcript variant 1	chrX:106027224-106128160	8198	541	424	1.735774	1.158176
NM_007511	11979	Atp7b	ATPase, Cu++ transporting, beta polypeptide	chr8:21994348-22060074	4711	136	138	0.760069	0.653574
NM_001038999	11980	Atp8a1	ATPase, aminophospholipid transporter (APLT), class I, type 8A, member 1, transcript variant 1	chr5:67618139-67847431	8176	0	6	0.0	0.014731
NM_009727	11980	Atp8a1	ATPase, aminophospholipid transporter (APLT), class I, type 8A, member 1, transcript variant 2	chr5:67618139-67847431	8131	602	718	1.947901	1.981469
NM_001284345	11980	Atp8a1	ATPase, aminophospholipid transporter (APLT), class I, type 8A, member 1, transcript variant 3	chr5:67618139-67847431	8176	0	0	0.0	0.0
NM_001289445	11981	Atp9a	ATPase, class II, type 9A, transcript variant 2	chr2:168634438-168734339	3729	1314	608	9.276284	3.653715
NM_015731	11981	Atp9a	ATPase, class II, type 9A, transcript variant 1	chr2:168634438-168741800	3529	153	1195	1.138039	7.599753
NM_001289446	11981	Atp9a	ATPase, class II, type 9A, transcript variant 3	chr2:168634438-168742136	3459	0	0	0.0	0.0
NM_009728	11982	Atp10a	ATPase, class V, type 10A	chr7:58658202-58829426	5469	404	455	1.941014	1.865906
NM_007512	11983	Atpif1	ATPase inhibitory factor 1	chr4:132530555-132535414	1491	5393	5738	95.231888	86.370926
NM_009729	11984	Atp6v0c	ATPase, H+ transporting, lysosomal V0 subunit C	chr17:24163866-24169429	1151	217	9013	4.949852	175.741165
NM_001301424	11987	Slc7a1	solute carrier family 7 (cationic amino acid transporter, y+ system), member 1, transcript variant 2	chr5:148327410-148392815	7063	0	0	0.0	0.0
NM_007513	11987	Slc7a1	solute carrier family 7 (cationic amino acid transporter, y+ system), member 1, transcript variant 1	chr5:148327410-148399904	7179	2507	5688	9.19301	17.781815
NM_001044740	11988	Slc7a2	solute carrier family 7 (cationic amino acid transporter, y+ system), member 2, transcript variant 2	chr8:40862367-40922070	7720	153	77	0.520883	0.222341
NM_007514	11988	Slc7a2	solute carrier family 7 (cationic amino acid transporter, y+ system), member 2, transcript variant 1	chr8:40862367-40922070	7717	0	43	0.0	0.12228
NM_007515	11989	Slc7a3	solute carrier family 7 (cationic amino acid transporter, y+ system), member 3, transcript variant 1	chrX:101079210-101085405	2416	542	1036	5.906226	9.622732
NM_001301840	11989	Slc7a3	solute carrier family 7 (cationic amino acid transporter, y+ system), member 3, transcript variant 2	chrX:101079210-101085405	2277	6048	4470	69.939728	44.059624
NM_009730	11990	Atrn	attractin	chr2:130906495-131030326	8738	720	791	2.16877	2.031364
NM_001077266	11991	Hnrnpd	heterogeneous nuclear ribonucleoprotein D, transcript variant 2	chr5:99955935-99978938	6754	5341	3294	20.819664	10.946557
NM_001077265	11991	Hnrnpd	heterogeneous nuclear ribonucleoprotein D, transcript variant 1	chr5:99955935-99978938	6811	6018	3700	23.265905	12.191442
NM_007516	11991	Hnrnpd	heterogeneous nuclear ribonucleoprotein D, transcript variant 3	chr5:99955935-99978938	6664	3583	2713	14.155823	9.134601
NM_001077267	11991	Hnrnpd	heterogeneous nuclear ribonucleoprotein D, transcript variant 4	chr5:99955935-99978938	6607	6422	3313	25.592995	11.252853
NM_016709	11992	Auh	AU RNA binding protein/enoyl-coenzyme A hydratase	chr13:52835110-52929677	1345	225	213	4.399539	3.553966
NM_007517	11993	Aup1	ancient ubiquitous protein 1, transcript variant 1	chr6:83054521-83057682	1643	374	2333	5.993285	31.867125
NM_001301649	11993	Aup1	ancient ubiquitous protein 1, transcript variant 2	chr6:83054521-83057682	1492	342	4	6.018558	0.050042
NR_125891	11993	Aup1	ancient ubiquitous protein 1, transcript variant 3	chr6:83054521-83057682	1705	580	92	8.956414	1.21022
NM_001142747	11994	Pcdh15	protocadherin 15, transcript variant M	chr10:73821867-74507600	4954	0	0	0.0	0.0
NM_001142748	11994	Pcdh15	protocadherin 15, transcript variant N	chr10:73821867-74507600	4939	0	0	0.0	0.0
NM_023115	11994	Pcdh15	protocadherin 15, transcript variant A	chr10:73821867-74634765	9059	0	0	0.0	0.0
NM_001142736	11994	Pcdh15	protocadherin 15, transcript variant C	chr10:73821867-74634765	9043	0	0	0.0	0.0
NM_001142740	11994	Pcdh15	protocadherin 15, transcript variant E	chr10:73821867-74634765	9034	0	0	0.0	0.0
NM_001142737	11994	Pcdh15	protocadherin 15, transcript variant D	chr10:73821867-74634765	8831	0	0	0.0	0.0
NM_001142741	11994	Pcdh15	protocadherin 15, transcript variant H	chr10:73821867-74634765	8969	0	0	0.0	0.0
NM_001142739	11994	Pcdh15	protocadherin 15, transcript variant G	chr10:73821867-74634765	8978	0	0	0.0	0.0
NM_001142735	11994	Pcdh15	protocadherin 15, transcript variant B	chr10:73821867-74634765	9044	0	0	0.0	0.0
NM_001142738	11994	Pcdh15	protocadherin 15, transcript variant F	chr10:73821867-74634765	8923	0	0	0.0	0.0
NM_001142742	11994	Pcdh15	protocadherin 15, transcript variant I	chr10:73821867-74644727	6298	0	0	0.0	0.0
NM_001142743	11994	Pcdh15	protocadherin 15, transcript variant J	chr10:73821867-74644727	6338	0	0	0.0	0.0
NM_001142760	11994	Pcdh15	protocadherin 15, transcript variant L	chr10:73821867-74649732	9110	0	0	0.0	0.0
NM_001142746	11994	Pcdh15	protocadherin 15, transcript variant K	chr10:73821867-74649732	9125	0	0	0.0	0.0
NM_009731	11997	Akr1b7	aldo-keto reductase family 1, member B7	chr6:34412362-34423137	1248	3	0	0.055325	0.0
NM_009732	11998	Avp	arginine vasopressin	chr2:130580620-130582588	611	0	0	0.0	0.0
NM_019404	12000	Avpr2	arginine vasopressin receptor 2, transcript variant 1	chrX:73892102-73894428	1812	0	0	0.0	0.0
NM_001276299	12000	Avpr2	arginine vasopressin receptor 2, transcript variant 3	chrX:73892102-73894428	1179	0	0	0.0	0.0
NM_001276298	12000	Avpr2	arginine vasopressin receptor 2, transcript variant 2	chrX:73892102-73894428	1721	0	0	0.0	0.0
NM_001159598	12005	Axin1	axin 1, transcript variant 1	chr17:26138686-26195811	3671	1897	2503	13.606623	15.299237
NM_009733	12005	Axin1	axin 1, transcript variant 2	chr17:26138686-26195811	3779	1203	1198	8.378832	7.110666
NM_015732	12006	Axin2	axin 2	chr11:108920349-108950781	4258	745	3604	4.603268	18.994108
NM_013478	12007	Azgp1	alpha-2-glycoprotein 1, zinc	chr5:137981521-137990232	1314	0	0	0.0	0.0
NM_009734	12009	Cep131	centrosomal protein 131	chr11:120064430-120086827	3578	1082	904	7.959618	5.66932
NM_009735	12010	B2m	beta-2 microglobulin	chr2:122147687-122153082	858	296	650	9.066881	16.999138
NM_007519	12012	Baat	bile acid-Coenzyme A: amino acid N-acyltransferase	chr4:49489418-49506558	1946	0	0	0.0	0.0
NM_007520	12013	Bach1	BTB and CNC homology 1, basic leucine zipper transcription factor 1	chr16:87698954-87733346	5858	2311	2276	10.384981	8.718081
NM_001109661	12014	Bach2	BTB and CNC homology, basic leucine zipper transcription factor 2	chr4:32417435-32586108	8493	66	292	0.202571	0.770339
NM_007522	12015	Bad	BCL2-associated agonist of cell death, transcript variant 1	chr19:6941861-6951905	1458	115	226	2.070999	3.470127
NM_001285453	12015	Bad	BCL2-associated agonist of cell death, transcript variant 2	chr19:6942562-6951905	941	244	478	6.807375	11.395298
NM_001171739	12017	Bag1	BCL2-associated athanogene 1, transcript variant 1	chr4:40936398-40948294	1349	1699	2044	33.144417	33.998325
NM_009736	12017	Bag1	BCL2-associated athanogene 1, transcript variant 1	chr4:40936398-40948294	1349	1835	2276	35.801182	37.858063
NM_007523	12018	Bak1	BCL2-antagonist/killer 1	chr17:27019812-27028626	2002	2051	3209	26.966496	35.971718
NM_007524	12020	Nkx3-2	NK3 homeobox 2	chr5:41761483-41764220	1437	0	0	0.0	0.0
NM_007525	12021	Bard1	BRCA1 associated RING domain 1	chr1:71027535-71102972	5448	2297	1968	11.101624	8.10779
NM_007526	12022	Barx1	BarH-like homeobox 1	chr13:48663036-48666507	1361	0	20	0.0	0.329673
NM_013800	12023	Barx2	BarH-like homeobox 2	chr9:31846044-31913285	1791	2	0	0.029405	0.0
NM_007527	12028	Bax	BCL2-associated X protein	chr7:45461695-45466898	869	7522	9209	227.918884	237.839584
NM_007528	12029	Bcl6b	B cell CLL/lymphoma 6, member B	chr11:70224127-70229798	3426	342	508	2.624013	3.323999
NM_007529	12032	Bcan	brevican, transcript variant 1	chr3:87987531-88000356	3267	26	0	0.202535	0.0
NM_001109758	12032	Bcan	brevican, transcript variant 2	chr3:87992514-88000356	2685	0	30	0.0	0.246648
NM_007530	12033	Bcap29	B cell receptor associated protein 29, transcript variant 1	chr12:31595354-31634597	1954	110	179	1.472414	2.046191
NM_001164090	12033	Bcap29	B cell receptor associated protein 29, transcript variant 2	chr12:31595354-31634658	1791	485	346	7.126047	4.326198
NM_007531	12034	Phb2	prohibitin 2	chr6:124712289-124716945	1360	14226	19272	275.433685	318.055817
NM_001024468	12035	Bcat1	branched chain aminotransferase 1, cytosolic, transcript variant 1	chr6:144993835-145048812	7833	1328	3116	4.463268	8.927243
NM_007532	12035	Bcat1	branched chain aminotransferase 1, cytosolic, transcript variant 2	chr6:144993835-145076157	7852	5985	11348	20.069639	32.438023
NM_009737	12036	Bcat2	branched chain aminotransferase 2, mitochondrial, transcript variant 1	chr7:45570153-45589710	1771	4722	6198	70.203911	78.543098
NM_001243052	12036	Bcat2	branched chain aminotransferase 2, mitochondrial, transcript variant 2	chr7:45571279-45589710	1798	445	1101	6.510585	13.736794
NM_001243053	12036	Bcat2	branched chain aminotransferase 2, mitochondrial, transcript variant 3	chr7:45572870-45589710	1683	34	12	0.524233	0.157811
NM_009738	12038	Bche	butyrylcholinesterase	chr3:73635809-73708415	6209	214	137	0.903863	0.494177
NM_007533	12039	Bckdha	branched chain ketoacid dehydrogenase E1, alpha polypeptide	chr7:25629852-25658761	1773	2435	2663	36.153812	33.709015
NM_001305935	12040	Bckdhb	branched chain ketoacid dehydrogenase E1, beta polypeptide, transcript variant 1	chr9:83925137-84124240	1486	1718	1515	30.427591	22.87636
NM_199195	12040	Bckdhb	branched chain ketoacid dehydrogenase E1, beta polypeptide, transcript variant 2	chr9:83948781-84124240	1398	0	0	0.0	0.0
NM_009739	12041	Bckdk	branched chain ketoacid dehydrogenase kinase	chr7:127904073-127909664	2857	3400	4263	31.333111	33.484734
NM_009740	12042	Bcl10	B cell leukemia/lymphoma 10	chr3:145924262-145934364	1957	1576	2445	21.203594	28.041224
NM_009741	12043	Bcl2	B cell leukemia/lymphoma 2, transcript variant 1	chr1:106538176-106714290	7209	17	105	0.060775	0.324546
NM_177410	12043	Bcl2	B cell leukemia/lymphoma 2, transcript variant 2	chr1:106712165-106714290	2126	10	28	0.115211	0.285577
NM_009742	12044	Bcl2a1a	B cell leukemia/lymphoma 2 related protein A1a	chr9:88956920-88962416	796	0	0	0.0	0.0
NM_007534	12045	Bcl2a1b	B cell leukemia/lymphoma 2 related protein A1b	chr9:89199273-89207838	764	0	0	0.0	0.0
NM_007535	12046	Bcl2a1c	B cell leukemia/lymphoma 2 related protein A1c	chr9:114330135-114330578	444	0	0	0.0	0.0
NM_007536	12047	Bcl2a1d	B cell leukemia/lymphoma 2 related protein A1d	chr9:88723288-88731850	796	0	0	0.0	0.0
NM_001289739	12048	Bcl2l1	BCL2-like 1, transcript variant 4	chr2:152758732-152830717	1450	2	1	0.018716	0.013236
NM_001289717	12048	Bcl2l1	BCL2-like 1, transcript variant 2	chr2:152780664-152830717	2472	101	327	1.070578	2.962522
NM_001289716	12048	Bcl2l1	BCL2-like 1, transcript variant 1	chr2:152780664-152830717	2627	432	2102	4.328831	17.952236
NM_009743	12048	Bcl2l1	BCL2-like 1, transcript variant 3	chr2:152780664-152831728	2421	801	1139	8.70209	10.554397
NM_013479	12049	Bcl2l10	Bcl2-like 10	chr9:75347758-75351640	1228	0	2	0.0	0.036556
NM_007537	12050	Bcl2l2	BCL2-like 2	chr14:54883425-54888234	3461	519	559	3.941564	3.621708
NM_033601	12051	Bcl3	B cell leukemia/lymphoma 3	chr7:19808462-19822755	1835	1898	2119	27.23033	25.915983
NM_001348026	12053	Bcl6	Mus musculus B cell leukemia/lymphoma 6 (Bcl6), transcript variant 2	chr16:23965050-23981283	4744	1	4	0.00115	0.018925
NM_009744	12053	Bcl6	B cell leukemia/lymphoma 6	chr16:23965050-23988852	3527	85	225	0.633416	1.426388
NM_009745	12054	Bcl7b	B cell CLL/lymphoma 7B	chr5:135168372-135181852	1666	702	1087	11.081822	14.633316
NM_001347652	12055	Bcl7c	Mus musculus B cell CLL/lymphoma 7C (Bcl7c), transcript variant 1	chr7:127661454-127708766	6360	768	829	3.177412	2.923834
NM_009746	12055	Bcl7c	B cell CLL/lymphoma 7C	chr7:127704978-127708766	965	857	1136	23.378387	26.408043
NM_007538	12057	Opn1sw	opsin 1 (cone pigments), short-wave-sensitive (color blindness, tritan)	chr6:29376671-29380513	2410	0	0	0.0	0.0
NM_007539	12061	Bdkrb1	bradykinin receptor, beta 1	chr12:105604091-105605511	1421	0	0	0.0	0.0
NM_009747	12062	Bdkrb2	bradykinin receptor, beta 2	chr12:105563172-105593071	1680	12	54	0.180048	0.719077
NM_007540	12064	Bdnf	brain derived neurotrophic factor, transcript variant 1	chr2:109674700-109727043	4302	10	49	0.060318	0.252582
NM_001285418	12064	Bdnf	brain derived neurotrophic factor, transcript variant 7	chr2:109675897-109727043	3866	0	0	0.0	0.0
NM_001048139	12064	Bdnf	brain derived neurotrophic factor, transcript variant 2	chr2:109675897-109727043	4161	0	23	0.0	0.123467
NM_001285416	12064	Bdnf	brain derived neurotrophic factor, transcript variant 5	chr2:109675897-109727043	4078	0	0	0.0	0.0
NM_001285419	12064	Bdnf	brain derived neurotrophic factor, transcript variant 8	chr2:109677032-109727043	3855	0	0	0.0	0.0
NM_001048141	12064	Bdnf	brain derived neurotrophic factor, transcript variant 3	chr2:109692436-109727043	4001	0	0	0.0	0.0
NM_001285420	12064	Bdnf	brain derived neurotrophic factor, transcript variant 9	chr2:109693027-109727043	3743	0	0	0.0	0.0
NM_001048142	12064	Bdnf	brain derived neurotrophic factor, transcript variant 4	chr2:109693563-109727043	4009	68	128	0.445857	0.712077
NM_001285417	12064	Bdnf	brain derived neurotrophic factor, transcript variant 6	chr2:109694409-109727043	3875	0	0	0.0	0.0
NM_001316310	12064	Bdnf	brain derived neurotrophic factor, transcript variant 12	chr2:109694409-109727043	3950	0	0	0.0	0.0
NM_001285421	12064	Bdnf	brain derived neurotrophic factor, transcript variant 10	chr2:109709383-109727043	3941	0	8	0.0	0.041714
NM_001285422	12064	Bdnf	brain derived neurotrophic factor, transcript variant 11	chr2:109722921-109727043	4123	32	10	0.203802	0.050734
NM_009748	12068	Bet1	.	chr6:4076904-4086927	1466	520	566	9.338679	8.658075
NM_009749	12069	Bex2	brain expressed X-linked 2	chrX:136066565-136068236	902	1698	2242	49.559837	55.769569
NM_001110233	12070	Ngfrap1	nerve growth factor receptor (TNFRSF16) associated protein 1, transcript variant 2	chrX:136270253-136271978	933	421	962	11.878659	23.119663
NM_009750	12070	Ngfrap1	nerve growth factor receptor (TNFRSF16) associated protein 1, transcript variant 1	chrX:136270253-136271978	938	6537	10984	183.48793	262.817017
NM_001110234	12070	Ngfrap1	nerve growth factor receptor (TNFRSF16) associated protein 1, transcript variant 3	chrX:136270253-136271978	892	1449	3016	42.770512	75.872398
NM_009751	12075	Bfsp1	beaded filament structural protein 1, in lens-CP94, transcript variant 2	chr2:143826528-143863173	2372	0	0	0.0	0.0
NM_001291061	12075	Bfsp1	beaded filament structural protein 1, in lens-CP94, transcript variant 1	chr2:143826528-143863173	2390	22	20	0.242277	0.187641
NM_009752	12091	Glb1	galactosidase, beta 1, transcript variant 1	chr9:114401078-114474379	2396	1701	1948	18.683996	18.248032
NR_108101	12091	Glb1	galactosidase, beta 1, transcript variant 2	chr9:114401078-114474379	2317	36	1	0.399521	0.003445
NR_108102	12091	Glb1	galactosidase, beta 1, transcript variant 3	chr9:114401078-114474379	2226	608	485	7.190352	4.890365
NM_031368	12095	Bglap3	bone gamma-carboxyglutamate protein 3, transcript variant 3	chr3:88368616-88369831	723	0	0	0.0	0.0
NM_001305450	12095	Bglap3	bone gamma-carboxyglutamate protein 3, transcript variant 4	chr3:88368616-88371479	715	1	3	0.005105	0.086636
NM_001305449	12095	Bglap3	bone gamma-carboxyglutamate protein 3, transcript variant 2	chr3:88368616-88372741	926	0	0	0.0	0.0
NM_001305448	12095	Bglap3	bone gamma-carboxyglutamate protein 3, transcript variant 1	chr3:88368616-88372741	1045	4	1	0.097299	0.01999
NM_007541	12096	Bglap	bone gamma carboxyglutamate protein	chr3:88383495-88384466	479	0	0	0.0	0.0
NM_001032298	12097	Bglap2	bone gamma-carboxyglutamate protein 2	chr3:88377736-88378701	473	0	0	0.0	0.0
NM_007542	12111	Bgn	biglycan	chrX:73483601-73495936	2423	4	374	0.04347	3.462057
NM_016668	12116	Bhmt	betaine-homocysteine methyltransferase	chr13:93616891-93637758	2071	2	2	0.025429	0.021247
NM_009753	12121	Bicd1	bicaudal D homolog 1 (Drosophila), transcript variant 2	chr6:149408984-149563326	9664	153	316	0.416254	0.732379
NM_001112796	12121	Bicd1	bicaudal D homolog 1 (Drosophila), transcript variant 1	chr6:149408984-149563326	9588	330	202	0.903938	0.471223
NM_007544	12122	Bid	BH3 interacting domain death agonist	chr6:120893119-120916820	1891	2634	3360	36.671455	39.880878
NM_007545	12123	Hrk	harakiri, BCL2 interacting protein (contains only BH3 domain)	chr5:118169764-118189478	5366	73	57	0.357495	0.235236
NM_007546	12124	Bik	BCL2-interacting killer	chr15:83526862-83544635	943	22	117	0.586671	2.775888
NM_001291016	12125	Bcl2l11	BCL2-like 11 (apoptosis facilitator), transcript variant 5	chr2:128126038-128131498	2304	31	21	0.352823	0.200069
NM_207681	12125	Bcl2l11	BCL2-like 11 (apoptosis facilitator), transcript variant 2	chr2:128126038-128162547	4869	400	741	2.162107	3.412114
NM_009754	12125	Bcl2l11	BCL2-like 11 (apoptosis facilitator), transcript variant 3	chr2:128126038-128162547	4779	194	63	1.06845	0.294957
NM_207680	12125	Bcl2l11	BCL2-like 11 (apoptosis facilitator), transcript variant 1	chr2:128126038-128162547	5037	730	789	3.812962	3.511763
NM_001284410	12125	Bcl2l11	BCL2-like 11 (apoptosis facilitator), transcript variant 4	chr2:128127575-128131498	2327	57	47	0.638401	0.447635
NM_021272	12140	Fabp7	fatty acid binding protein 7, brain	chr10:57784923-57788450	762	10	24	0.344879	0.68044
NM_007548	12142	Prdm1	PR domain containing 1, with ZNF domain	chr10:44437174-44458748	5205	636	354	3.215347	1.524408
NM_007549	12143	Blk	B lymphoid kinase	chr14:63372837-63417187	2475	0	0	0.0	0.0
NM_007550	12144	Blm	Bloom syndrome, RecQ helicase-like, transcript variant 1	chr7:80454993-80534998	4869	2	0	0.008566	0.0
NM_001042527	12144	Blm	Bloom syndrome, RecQ helicase-like, transcript variant 2	chr7:80454993-80535119	4598	40006	23036	229.101898	112.448021
NM_007551	12145	Cxcr5	.	chr9:44511787-44526421	2615	0	0	0.0	0.0
NM_007552	12151	Bmi1	Bmi1 polycomb ring finger oncogene	chr2:18677018-18686629	3594	350	418	2.557574	2.606951
NR_033241	12153	Bmp1	bone morphogenetic protein 1, transcript variant 2	chr14:70474555-70520260	4454	49	402	0.288197	2.024582
NM_009755	12153	Bmp1	bone morphogenetic protein 1, transcript variant 1	chr14:70474555-70520260	3759	3	3335	0.017786	19.910185
NM_009756	12154	Bmp10	bone morphogenetic protein 10	chr6:87428994-87434512	1325	0	0	0.0	0.0
NM_009757	12155	Bmp15	bone morphogenetic protein 15	chrX:6314054-6320724	3116	0	0	0.0	0.0
NM_007553	12156	Bmp2	bone morphogenetic protein 2	chr2:133552159-133562896	3566	6	281	0.044232	1.765012
NM_007554	12159	Bmp4	bone morphogenetic protein 4, transcript variant 1	chr14:46383525-46390669	2059	696	2487	8.894647	27.103474
NM_001316360	12159	Bmp4	bone morphogenetic protein 4, transcript variant 2	chr14:46383525-46390669	1934	3	0	0.027984	0.0
NM_007555	12160	Bmp5	bone morphogenetic protein 5	chr9:75775365-75900316	3827	0	14	0.0	0.08211
NM_007556	12161	Bmp6	bone morphogenetic protein 6	chr13:38345716-38500314	2996	30	42	0.263671	0.314061
NM_007557	12162	Bmp7	bone morphogenetic protein 7	chr2:172868012-172940321	3670	253	631	1.814186	3.856379
NM_007558	12163	Bmp8a	bone morphogenetic protein 8a, transcript variant 2	chr4:123312650-123343252	2361	0	127	0.0	1.202184
NM_001256019	12163	Bmp8a	bone morphogenetic protein 8a, transcript variant 1	chr4:123312650-123343252	2400	15	27	0.16407	0.250187
NM_007559	12164	Bmp8b	bone morphogenetic protein 8b	chr4:123105161-123126094	2947	34	457	0.303707	3.479839
NM_019506	12165	Gdf2	growth differentiation factor 2	chr14:33941039-33947198	2988	0	3	0.0	0.015024
NM_009758	12166	Bmpr1a	bone morphogenetic protein receptor, type 1A	chr14:34411068-34502546	5481	3605	4598	17.314631	18.829273
NM_001277218	12167	Bmpr1b	bone morphogenetic protein receptor, type 1B, transcript variant 4	chr3:141837136-141931588	5195	0	0	0.0	0.0
NM_001277220	12167	Bmpr1b	bone morphogenetic protein receptor, type 1B, transcript variant 5	chr3:141837136-141931588	5330	0	0	0.0	0.0
NM_007560	12167	Bmpr1b	bone morphogenetic protein receptor, type 1B, transcript variant 1	chr3:141837136-141982264	5349	26	16	0.127943	0.067097
NM_001277217	12167	Bmpr1b	bone morphogenetic protein receptor, type 1B, transcript variant 3	chr3:141837136-142169228	5182	0	0	0.0	0.0
NM_001277216	12167	Bmpr1b	bone morphogenetic protein receptor, type 1B, transcript variant 2	chr3:141837136-142169228	5156	0	0	0.0	0.0
NM_007561	12168	Bmpr2	bone morphogenetic protein receptor, type II (serine/threonine kinase)	chr1:59764279-59878081	11087	841	1215	1.997138	2.459517
NM_009759	12169	Bmx	BMX non-receptor tyrosine kinase	chrX:164192842-164258193	3005	0	0	0.0	0.0
NM_007562	12173	Bnc1	basonuclin 1	chr7:81966662-81992299	4663	0	54	0.0	0.259834
NM_016787	12175	Bnip2	BCL2/adenovirus E1B interacting protein 2, transcript variant beta	chr9:69989466-70011659	5806	102	395	0.462154	1.526385
NM_001008238	12175	Bnip2	BCL2/adenovirus E1B interacting protein 2, transcript variant alpha	chr9:69989466-70011659	5770	1308	1693	5.96786	6.58312
NM_009760	12176	Bnip3	BCL2/adenovirus E1B interacting protein 3	chr7:138890836-138909506	1756	4517	1433	67.725548	18.304314
NM_009761	12177	Bnip3l	BCL2/adenovirus E1B interacting protein 3-like	chr14:66985240-67008877	3237	4405	4784	35.829319	33.171349
NM_001160127	12180	Smyd1	SET and MYND domain containing 1, transcript variant 1	chr6:71213940-71262281	3361	16	54	0.125275	0.355014
NM_009762	12180	Smyd1	SET and MYND domain containing 1, transcript variant 2	chr6:71213940-71262281	3322	0	3	0.0	0.015973
NM_013481	12181	Bop1	block of proliferation 1	chr15:76452996-76477269	2476	6500	10029	69.116936	90.912132
NM_009763	12182	Bst1	bone marrow stromal cell antigen 1	chr5:43818893-43843468	2336	89	189	0.996531	1.808959
NM_007563	12183	Bpgm	2,3-bisphosphoglycerate mutase	chr6:34476356-34505610	2068	919	1134	11.695225	12.303102
NM_009764	12189	Brca1	breast cancer 1, early onset	chr11:101488764-101551955	6648	5363	4453	21.2395	15.034056
NM_009765	12190	Brca2	breast cancer 2, early onset, transcript variant 2	chr5:150522621-150570146	10939	1744	2480	4.196891	5.08672
NM_001081001	12190	Brca2	breast cancer 2, early onset, transcript variant 1	chr5:150522621-150570146	11133	1974	800	4.667009	1.612615
NM_007564	12192	Zfp36l1	zinc finger protein 36, C3H type-like 1	chr12:80107760-80113013	2984	3676	5214	32.433167	39.216148
NM_001001806	12193	Zfp36l2	zinc finger protein 36, C3H type-like 2	chr17:84183928-84187947	3533	2422	2309	18.046017	14.66481
NM_009766	12209	Brs3	bombesin-like receptor 3	chrX:57043074-57048758	2772	0	0	0.0	0.0
NM_007566	12211	Birc6	baculoviral IAP repeat-containing 6	chr17:74528295-74703356	15768	10334	11114	17.256897	15.819693
NM_009767	12212	Chic1	cysteine-rich hydrophobic domain 1	chrX:103356476-103396118	7401	700	584	2.488529	1.769233
NM_009768	12215	Bsg	basigin, transcript variant 1	chr10:79704358-79711979	1752	18	43	0.266059	0.548792
NM_001077184	12215	Bsg	basigin, transcript variant 2	chr10:79704358-79711979	1404	14892	22538	279.288422	360.295074
NM_007567	12217	Bsn	bassoon	chr9:108096022-108190383	15937	104	96	0.171131	0.134082
NM_007568	12223	Btc	betacellulin, epidermal growth factor family member	chr5:91357261-91402994	2876	0	0	0.0	0.0
NM_009769	12224	Klf5	Kruppel-like factor 5	chr14:99298691-99313409	1725	5658	6071	86.354897	78.987251
NM_007569	12226	Btg1	B cell translocation gene 1, anti-proliferative	chr10:96617001-96622811	5008	1649	1404	8.668645	6.290436
NM_007570	12227	Btg2	B cell translocation gene 2, anti-proliferative	chr1:134074865-134079155	3083	2685	2742	22.929964	19.96088
NM_009770	12228	Btg3	B cell translocation gene 3, transcript variant 1	chr16:78359860-78376810	1414	1	23	0.003216	0.360709
NM_001297747_chr16	12228	Btg3	B cell translocation gene 3, transcript variant 2	chr16:78359860-78377181	1218	0	0	0.0	0.0
NM_001297747_chr17	12228	Btg3	B cell translocation gene 3, transcript variant 2	chr17:50698681-50699884	1204	308	427	6.728706	7.947629
NM_013482	12229	Btk	Bruton agammaglobulinemia tyrosine kinase	chrX:134542341-134583140	2535	0	5	0.0	0.035417
NM_013483	12231	Btn1a1	butyrophilin, subfamily 1, member A1	chr13:23456993-23465901	3448	3	60	0.015274	0.385811
NM_001286466	12234	Btrc	beta-transducin repeat containing protein, transcript variant 4	chr19:45363734-45533343	6093	0	46	0.0	0.169316
NM_001037758	12234	Btrc	beta-transducin repeat containing protein, transcript variant 1	chr19:45363734-45533343	6325	806	931	3.355335	3.300338
NM_009771	12234	Btrc	beta-transducin repeat containing protein, transcript variant 2	chr19:45363734-45533343	6217	337	241	1.423454	0.868022
NM_001286465	12234	Btrc	beta-transducin repeat containing protein, transcript variant 3	chr19:45363734-45533343	6307	137	257	0.569127	0.914488
NM_009772	12235	Bub1	BUB1, mitotic checkpoint serine/threonine kinase, transcript variant 2	chr2:127800200-127831859	4334	4223	2988	25.652687	15.472432
NM_001113179	12235	Bub1	BUB1, mitotic checkpoint serine/threonine kinase, transcript variant 1	chr2:127800200-127831859	4337	3326	2414	20.188808	12.491799
NM_009773	12236	Bub1b	BUB1B, mitotic checkpoint serine/threonine kinase	chr2:118598211-118641592	3669	10048	9904	72.112038	60.586842
NM_009774	12237	Bub3	BUB3 mitotic checkpoint protein, transcript variant 1	chr7:131560370-131571892	2070	7106	8881	90.385605	96.289299
NM_001317350	12237	Bub3	BUB3 mitotic checkpoint protein, transcript variant 2	chr7:131560494-131571892	2027	61	67	0.79058	0.736572
NM_147778	12238	Commd3	COMM domain containing 3	chr2:18672462-18676216	881	1139	1516	34.016106	38.619686
NM_009775	12257	Tspo	translocator protein	chr15:83563573-83574203	856	359	819	11.037617	21.456738
NM_009776	12258	Serping1	serine (or cysteine) peptidase inhibitor, clade G, member 1	chr2:84765360-84775429	1820	338	220	4.888216	2.705891
NM_007572	12259	C1qa	complement component 1, q subcomponent, alpha polypeptide	chr4:136895916-136898844	1082	0	0	0.0	0.0
NM_009777	12260	C1qb	complement component 1, q subcomponent, beta polypeptide	chr4:136880145-136886177	1062	0	0	0.0	0.0
NM_007573	12261	C1qbp	complement component 1, q subcomponent binding protein	chr11:70977846-70983026	1165	9013	11200	203.702362	215.781113
NM_007574	12262	C1qc	complement component 1, q subcomponent, C chain	chr4:136889802-136892914	1054	0	0	0.0	0.0
NM_013484	12263	C2	complement component 2 (within H-2S)	chr17:34862602-34882100	2644	61	85	0.597744	0.716368
NM_001243760	12265	Ciita	class II transactivator, transcript variant 1	chr16:10480072-10527640	5435	0	0	0.0	0.0
NM_001302619	12265	Ciita	class II transactivator, transcript variant 5	chr16:10480072-10527640	5666	2	0	0.009295	0.0
NM_001302618	12265	Ciita	class II transactivator, transcript variant 4	chr16:10480072-10527640	5438	0	0	0.0	0.0
NM_007575	12265	Ciita	class II transactivator, transcript variant 2	chr16:10488178-10527640	5330	0	0	0.0	0.0
NM_001243761	12265	Ciita	class II transactivator, transcript variant 3	chr16:10489781-10527640	5167	0	0	0.0	0.0
NM_009778	12266	C3	complement component 3	chr17:57203967-57228136	5139	2	5	0.010197	0.017471
NM_009779	12267	C3ar1	complement component 3a receptor 1	chr6:122847140-122856157	4299	0	6	0.0	0.031326
NM_009780	12268	C4b	complement component 4B (Chido blood group)	chr17:34728381-34743897	5393	5	5	0.020159	0.016648
NM_007576	12269	C4bp	complement component 4 binding protein	chr1:130635921-130661618	1883	0	0	0.0	0.0
NR_028304	12270	C4bp-ps1	complement component 4 binding protein, pseudogene 1	chr1:130670202-130681571	754	0	0	0.0	0.0
NM_007577	12273	C5ar1	complement component 5a receptor 1, transcript variant 1	chr7:16246743-16259540	2481	0	0	0.0	0.0
NM_001173550	12273	C5ar1	complement component 5a receptor 1, transcript variant 2	chr7:16246745-16259338	2540	0	0	0.0	0.0
NM_016704	12274	C6	complement component 6	chr15:4727210-4804045	2841	0	0	0.0	0.0
NM_013485	12279	C9	complement component 9	chr15:6445333-6498476	1767	0	0	0.0	0.0
NM_021395	12282	Hyou1	hypoxia up-regulated 1	chr9:44379490-44392369	4432	9512	10781	56.512249	54.597961
NM_133781	12283	Cab39	calcium binding protein 39	chr1:85793447-85851577	3800	4146	5263	28.728531	31.081301
NM_001252059	12286	Cacna1a	calcium channel, voltage-dependent, P/Q type, alpha 1A subunit, transcript variant 2	chr8:84415364-84640249	7788	0	296	0.0	0.852576
NM_001252060	12286	Cacna1a	calcium channel, voltage-dependent, P/Q type, alpha 1A subunit, transcript variant 3	chr8:84415364-84640249	7778	0	0	0.0	0.0
NM_007578	12286	Cacna1a	calcium channel, voltage-dependent, P/Q type, alpha 1A subunit, transcript variant 1	chr8:84415364-84640249	7929	419	104	1.389783	0.293261
NM_001252061	12286	Cacna1a	calcium channel, voltage-dependent, P/Q type, alpha 1A subunit, transcript variant 4	chr8:84415364-84640249	7921	0	7	0.0	0.019038
NM_007579	12287	Cacna1b	calcium channel, voltage-dependent, N type, alpha 1B subunit, transcript variant 2	chr2:24603889-24763152	9653	49	14	0.131378	0.030235
NM_001042528	12287	Cacna1b	calcium channel, voltage-dependent, N type, alpha 1B subunit, transcript variant 1	chr2:24603889-24763152	9770	231	186	0.621987	0.425349
NM_001290335	12288	Cacna1c	calcium channel, voltage-dependent, L type, alpha 1C subunit, transcript variant 11	chr6:118587240-118757974	12656	0	0	0.0	0.0
NM_001159534	12288	Cacna1c	calcium channel, voltage-dependent, L type, alpha 1C subunit, transcript variant 3	chr6:118587240-119108495	13592	0	0	0.0	0.0
NM_001256001	12288	Cacna1c	calcium channel, voltage-dependent, L type, alpha 1C subunit, transcript variant 9	chr6:118587240-119108495	13643	0	0	0.0	0.0
NM_001159535	12288	Cacna1c	calcium channel, voltage-dependent, L type, alpha 1C subunit, transcript variant 4	chr6:118587240-119108495	13586	0	0	0.0	0.0
NM_001159533	12288	Cacna1c	calcium channel, voltage-dependent, L type, alpha 1C subunit, transcript variant 2	chr6:118587240-119108495	13592	0	0	0.0	0.0
NM_001256002	12288	Cacna1c	calcium channel, voltage-dependent, L type, alpha 1C subunit, transcript variant 10	chr6:118587240-119108495	13841	6	18	0.009512	0.029142
NM_001256000	12288	Cacna1c	calcium channel, voltage-dependent, L type, alpha 1C subunit, transcript variant 8	chr6:118587240-119108495	13634	0	0	0.0	0.0
NM_009781	12288	Cacna1c	calcium channel, voltage-dependent, L type, alpha 1C subunit, transcript variant 1	chr6:118587240-119196409	13340	0	0	0.0	0.0
NM_001255999	12288	Cacna1c	calcium channel, voltage-dependent, L type, alpha 1C subunit, transcript variant 7	chr6:118587240-119196409	13340	0	0	0.0	0.0
NM_001255997	12288	Cacna1c	calcium channel, voltage-dependent, L type, alpha 1C subunit, transcript variant 5	chr6:118587240-119196409	13340	0	0	0.0	0.0
NM_001255998	12288	Cacna1c	calcium channel, voltage-dependent, L type, alpha 1C subunit, transcript variant 6	chr6:118587240-119196409	13415	0	0	0.0	0.0
NM_001083616	12289	Cacna1d	calcium channel, voltage-dependent, L type, alpha 1D subunit, transcript variant 2	chr14:30039941-30353486	9062	0	0	0.0	0.0
NM_001302637	12289	Cacna1d	calcium channel, voltage-dependent, L type, alpha 1D subunit, transcript variant 3	chr14:30039941-30353486	9167	8	3	0.022866	0.004897
NM_028981	12289	Cacna1d	calcium channel, voltage-dependent, L type, alpha 1D subunit, transcript variant 1	chr14:30039941-30491156	8688	0	0	0.0	0.0
NM_009782	12290	Cacna1e	calcium channel, voltage-dependent, R type, alpha 1E subunit	chr1:154392519-154725920	12697	0	2	0.0	0.002449
NM_001177890	12291	Cacna1g	calcium channel, voltage-dependent, T type, alpha 1G subunit, transcript variant 4	chr11:94408391-94474198	8082	0	0	0.0	0.0
NM_009783	12291	Cacna1g	calcium channel, voltage-dependent, T type, alpha 1G subunit, transcript variant 1	chr11:94408391-94474198	8223	9	38	0.025618	0.103302
NM_001112813	12291	Cacna1g	calcium channel, voltage-dependent, T type, alpha 1G subunit, transcript variant 2	chr11:94408391-94474198	8154	0	20	0.0	0.054863
NM_001177888	12291	Cacna1g	calcium channel, voltage-dependent, T type, alpha 1G subunit, transcript variant 3	chr11:94408391-94474198	8133	0	5	0.0	0.011494
NM_014193	12292	Cacna1s	calcium channel, voltage-dependent, L type, alpha 1S subunit, transcript variant 1	chr1:136052901-136119822	6188	0	0	0.0	0.0
NM_001081023	12292	Cacna1s	calcium channel, voltage-dependent, L type, alpha 1S subunit, transcript variant 2	chr1:136052901-136119822	6251	8	3	0.033699	0.007181
NM_001110843	12293	Cacna2d1	calcium channel, voltage-dependent, alpha2/delta subunit 1, transcript variant a	chr5:15934691-16374511	7472	241	331	0.846878	0.992087
NM_001110846	12293	Cacna2d1	calcium channel, voltage-dependent, alpha2/delta subunit 1, transcript variant d	chr5:15934691-16374511	7400	0	2	0.0	0.00547
NM_001110844	12293	Cacna2d1	calcium channel, voltage-dependent, alpha2/delta subunit 1, transcript variant b	chr5:15934691-16374511	7436	0	7	0.0	0.018661
NM_009784	12293	Cacna2d1	calcium channel, voltage-dependent, alpha2/delta subunit 1, transcript variant e	chr5:15934691-16374511	7415	0	0	0.0	0.0
NM_001110845	12293	Cacna2d1	calcium channel, voltage-dependent, alpha2/delta subunit 1, transcript variant c	chr5:15934691-16374511	7421	0	111	0.0	0.335475
NM_009785	12294	Cacna2d3	calcium channel, voltage-dependent, alpha2/delta subunit 3	chr14:28904943-29721864	3695	2	13	0.014253	0.072894
NM_001282977	12295	Cacnb1	calcium channel, voltage-dependent, beta 1 subunit, transcript variant 5	chr11:98001508-98022627	3524	63	71	0.466096	0.447535
NM_145121	12295	Cacnb1	calcium channel, voltage-dependent, beta 1 subunit, transcript variant 2	chr11:98001508-98022627	3389	81	84	0.628478	0.55329
NM_001159320	12295	Cacnb1	calcium channel, voltage-dependent, beta 1 subunit, transcript variant 4	chr11:98004925-98018372	1600	0	1	0.0	0.013056
NM_001159319	12295	Cacnb1	calcium channel, voltage-dependent, beta 1 subunit, transcript variant 3	chr11:98004925-98022627	1738	29	20	0.438694	0.254259
NM_001282978	12295	Cacnb1	calcium channel, voltage-dependent, beta 1 subunit, transcript variant 6	chr11:98004925-98022627	1714	34	22	0.513337	0.279587
NM_031173	12295	Cacnb1	calcium channel, voltage-dependent, beta 1 subunit, transcript variant 1	chr11:98004925-98022627	1873	24	21	0.327102	0.246048
NM_023116	12296	Cacnb2	calcium channel, voltage-dependent, beta 2 subunit, transcript variant 1	chr2:14604306-14987908	3945	27	27	0.17433	0.151422
NM_001252533	12296	Cacnb2	calcium channel, voltage-dependent, beta 2 subunit, transcript variant 2	chr2:14824092-14987908	3814	0	0	0.0	0.0
NM_001309519	12296	Cacnb2	calcium channel, voltage-dependent, beta 2 subunit, transcript variant 3	chr2:14873656-14987908	3889	0	0	0.0	0.0
NM_001044741	12297	Cacnb3	calcium channel, voltage-dependent, beta 3 subunit, transcript variant 2	chr15:98632328-98644536	2568	115	635	1.170382	5.543914
NM_007581	12297	Cacnb3	calcium channel, voltage-dependent, beta 3 subunit, transcript variant 1	chr15:98634767-98644536	2822	510	572	4.756288	4.548349
NM_001286226	12297	Cacnb3	calcium channel, voltage-dependent, beta 3 subunit, transcript variant 3	chr15:98634767-98644536	2741	70	0	0.670795	0.0
NM_146123	12298	Cacnb4	calcium channel, voltage-dependent, beta 4 subunit, transcript variant 2	chr2:52428320-52558611	7928	0	0	0.0	0.0
NM_001285427	12298	Cacnb4	calcium channel, voltage-dependent, beta 4 subunit, transcript variant 4	chr2:52428320-52558611	8088	0	5	0.0	0.011101
NM_001285428	12298	Cacnb4	calcium channel, voltage-dependent, beta 4 subunit, transcript variant 5	chr2:52428320-52675859	7717	0	0	0.0	0.0
NM_001285426	12298	Cacnb4	calcium channel, voltage-dependent, beta 4 subunit, transcript variant 3	chr2:52428320-52676143	7792	0	0	0.0	0.0
NM_001037099	12298	Cacnb4	calcium channel, voltage-dependent, beta 4 subunit, transcript variant 1	chr2:52428320-52676609	8008	0	0	0.0	0.0
NM_007582	12299	Cacng1	calcium channel, voltage-dependent, gamma subunit 1	chr11:107703218-107716476	1203	0	0	0.0	0.0
NM_007583	12300	Cacng2	calcium channel, voltage-dependent, gamma subunit 2	chr15:77993623-78119280	2887	0	0	0.0	0.0
NM_009786	12301	Cacybp	calcyclin binding protein	chr1:160202367-160212892	2115	14051	13394	174.934448	142.14119
NM_009787	12304	Pdia4	protein disulfide isomerase associated 4	chr6:47796141-47813512	2481	8424	11447	89.39991	103.559296
NM_001198833	12305	Ddr1	discoidin domain receptor family, member 1, transcript variant 4	chr17:35681567-35700590	3749	802	2086	5.629685	12.483667
NM_001198831	12305	Ddr1	discoidin domain receptor family, member 1, transcript variant 3	chr17:35681567-35702044	3630	582	746	4.216461	4.608371
NM_172962	12305	Ddr1	discoidin domain receptor family, member 1, transcript variant 2	chr17:35681567-35704139	3694	186	454	1.319889	2.756349
NM_007584	12305	Ddr1	discoidin domain receptor family, member 1, transcript variant 1	chr17:35681567-35704139	3805	186	270	1.28568	1.58857
NM_007585	12306	Anxa2	annexin A2	chr9:69453683-69491785	1374	663	7209	12.688455	117.759811
NM_009788	12307	Calb1	calbindin 1	chr4:15881264-15906709	2867	0	0	0.0	0.0
NM_007586	12308	Calb2	calbindin 2	chr8:110142538-110168206	1431	29	123	0.53363	1.927091
NM_009789	12309	S100g	S100 calcium binding protein G	chrX:162961992-162964599	480	0	0	0.0	0.0
NM_001033954	12310	Calca	calcitonin/calcitonin-related polypeptide, alpha, transcript variant 2	chr7:114631478-114636357	994	216	191	5.698626	4.300651
NM_001289444	12310	Calca	calcitonin/calcitonin-related polypeptide, alpha, transcript variant 3	chr7:114631478-114636357	1018	138	57	3.562892	1.24235
NM_007587	12310	Calca	calcitonin/calcitonin-related polypeptide, alpha, transcript variant 1	chr7:114633291-114636357	877	7	10	0.190262	0.243367
NM_001305616	12310	Calca	calcitonin/calcitonin-related polypeptide, alpha, transcript variant 4	chr7:114633291-114636357	901	7	14	0.185231	0.330162
NM_001042725	12311	Calcr	calcitonin receptor, transcript variant 1a	chr6:3685720-3763623	3471	3	0	0.018607	0.0
NM_007588	12311	Calcr	calcitonin receptor, transcript variant 1b	chr6:3685720-3764713	3831	73	12	0.498271	0.070306
NM_009790	12313	Calm1	calmodulin 1, transcript variant 2	chr12:100199435-100209824	4125	18350	31667	117.133179	172.309311
NM_001313934	12313	Calm1	calmodulin 1, transcript variant 1	chr12:100200144-100209824	4005	3	0	0.019296	0.0
NM_007589	12314	Calm2	calmodulin 2	chr17:87433401-87446935	1216	16127	14640	349.220032	270.229767
NM_007590	12315	Calm3	calmodulin 3	chr7:16915379-16924032	2208	10527	13371	125.533852	135.916092
NM_009791	12316	Aspm	asp (abnormal spindle)-like, microcephaly associated (Drosophila)	chr1:139454773-139494088	9866	4291	4121	11.451442	9.374608
NM_007591	12317	Calr	calreticulin	chr8:84842088-84846931	1943	22568	33378	305.835388	385.568787
NM_007592	12319	Car8	carbonic anhydrase 8	chr4:8141493-8239041	5722	15	36	0.06893	0.140904
NM_184053	12321	Calu	calumenin, transcript variant 2	chr6:29348106-29376675	3229	4134	6118	33.70763	42.52647
NM_001285412	12321	Calu	calumenin, transcript variant 3	chr6:29348106-29376675	3046	77	113	0.661924	0.828357
NM_007594	12321	Calu	calumenin, transcript variant 1	chr6:29348106-29376675	3229	3158	4734	25.752172	32.902317
NM_177407	12322	Camk2a	calcium/calmodulin-dependent protein kinase II alpha, transcript variant 2	chr18:60925632-60988152	4956	48	310	0.252769	1.403693
NM_009792	12322	Camk2a	calcium/calmodulin-dependent protein kinase II alpha, transcript variant 1	chr18:60963554-60988152	4268	0	0	0.0	0.0
NM_001286809	12322	Camk2a	calcium/calmodulin-dependent protein kinase II alpha, transcript variant 3	chr18:60963554-60988152	4235	0	0	0.0	0.0
NM_001174054	12323	Camk2b	calcium/calmodulin-dependent protein kinase II, beta, transcript variant 3	chr11:5969666-6065748	3962	822	207	5.459856	1.169749
NM_001174053	12323	Camk2b	calcium/calmodulin-dependent protein kinase II, beta, transcript variant 1	chr11:5969666-6065748	4010	741	444	4.863492	2.480058
NM_007595	12323	Camk2b	calcium/calmodulin-dependent protein kinase II, beta, transcript variant 2	chr11:5969666-6065748	4001	2	2	0.012016	0.010113
NM_001039138	12325	Camk2g	calcium/calmodulin-dependent protein kinase II gamma, transcript variant 2	chr14:20734873-20794088	3672	503	572	3.601782	3.492421
NM_178597	12325	Camk2g	calcium/calmodulin-dependent protein kinase II gamma, transcript variant 1	chr14:20734873-20794088	3705	2	2	0.007726	0.010153
NM_001039139	12325	Camk2g	calcium/calmodulin-dependent protein kinase II gamma, transcript variant 3	chr14:20734873-20794088	3603	816	536	5.958831	3.333784
NM_009793	12326	Camk4	calcium/calmodulin-dependent protein kinase IV	chr18:32939041-33195767	12331	8	61	0.01683	0.110373
NM_007596	12328	Caml	calcium modulating ligand	chr13:55623005-55632416	1387	532	773	10.082238	12.502471
NM_007597	12330	Canx	calnexin, transcript variant 1	chr11:50293957-50325673	4289	12259	13200	75.262611	69.074051
NM_001110499	12330	Canx	calnexin, transcript variant 2	chr11:50293957-50325673	4285	7216	5961	44.342068	31.220108
NM_001110500	12330	Canx	calnexin, transcript variant 3	chr11:50293957-50325673	4253	3248	3920	20.105717	20.686966
NM_007598	12331	Cap1	CAP, adenylate cyclase-associated protein 1 (yeast), transcript variant 2	chr4:122859048-122886057	2749	4752	7414	45.509945	60.530842
NM_001301067	12331	Cap1	CAP, adenylate cyclase-associated protein 1 (yeast), transcript variant 1	chr4:122859048-122886057	2765	5082	7611	48.39613	61.783024
NM_007599	12332	Capg	capping protein (actin filament), gelsolin-like, transcript variant 1	chr6:72544391-72562983	1247	636	1218	13.410249	21.9154
NM_001271415	12332	Capg	capping protein (actin filament), gelsolin-like, transcript variant 4	chr6:72544537-72562983	1390	1	1	0.005659	0.002238
NM_001042534	12332	Capg	capping protein (actin filament), gelsolin-like, transcript variant 2	chr6:72549273-72562983	1400	179	483	3.358612	7.742357
NM_001271395	12332	Capg	capping protein (actin filament), gelsolin-like, transcript variant 3	chr6:72549647-72562983	1393	38	197	0.699533	3.169445
NM_007600	12333	Capn1	.	chr19:5988545-6015247	3101	972	1272	8.252994	9.202223
NM_001110504	12333	Capn1	.	chr19:5988545-6015825	3049	313	631	2.697071	4.64086
NM_009794	12334	Capn2	calpain 2	chr1:182467259-182517483	3185	450	4331	3.71226	30.517859
NM_001177799	12335	Capn3	calpain 3, transcript variant c	chr2:120463593-120504919	2890	0	0	0.0	0.0
NM_007601	12335	Capn3	calpain 3, transcript variant a	chr2:120463593-120504919	3166	0	3	0.0	0.014179
NM_001109761	12335	Capn3	calpain 3, transcript variant b	chr2:120476909-120504919	2623	10	0	0.100289	0.0
NM_009795	12336	Capns1	calpain, small subunit 1	chr7:30186934-30195153	1543	8285	13961	141.382065	203.077881
NM_001301250	12337	Capn5	calpain 5, transcript variant 2	chr7:98121559-98162342	4334	0	0	0.0	0.0
NM_007602	12337	Capn5	calpain 5, transcript variant 1	chr7:98121559-98178274	4498	1010	692	5.91262	3.452836
NM_007603	12338	Capn6	calpain 6	chrX:143802237-143827412	3553	0	157	0.0	0.986061
NM_009796	12339	Capn7	calpain 7	chr14:31336724-31371983	3561	1592	1738	11.770733	10.951394
NM_009797	12340	Capza1	capping protein (actin filament) muscle Z-line, alpha 1	chr3:104822785-104864505	3187	5730	5642	47.342052	39.73111
NM_007604	12343	Capza2	capping protein (actin filament) muscle Z-line, alpha 2	chr6:17637098-17666536	1986	4489	5835	59.505402	65.9375
NM_007605	12344	Capza3	.	chr6:140041525-140042786	1262	0	0	0.0	0.0
NM_001037761	12345	Capzb	capping protein (actin filament) muscle Z-line, beta, transcript variant 1	chr4:139192899-139291820	1789	21	232	0.300873	2.904711
NM_009798	12345	Capzb	capping protein (actin filament) muscle Z-line, beta, transcript variant 2	chr4:139192899-139291820	1676	9413	13471	147.882965	180.406357
NM_001271405	12345	Capzb	capping protein (actin filament) muscle Z-line, beta, transcript variant 3	chr4:139194111-139291820	1655	362	321	5.747187	4.342479
NM_001083957	12346	Car1	carbonic anhydrase 1, transcript variant 2	chr3:14766214-14778460	1184	0	0	0.0	0.0
NM_009799	12346	Car1	carbonic anhydrase 1, transcript variant 1	chr3:14766214-14808365	1196	0	0	0.0	0.0
NM_009800	12348	Car11	carbonic anhydrase 11	chr7:45699967-45704661	1440	60	129	1.086578	2.00255
NM_009801	12349	Car2	carbonic anhydrase 2	chr3:14886426-14900770	1790	2293	4853	33.725273	60.847969
NM_007606	12350	Car3	carbonic anhydrase 3	chr3:14863538-14872373	1529	123	99	2.103088	1.442396
NM_007607	12351	Car4	carbonic anhydrase 4	chr11:84957754-84966054	1300	119	118	2.405067	2.022304
NM_007608	12352	Car5a	carbonic anhydrase 5a, mitochondrial	chr8:121916138-121944912	1245	0	16	0.0	0.27785
NM_009802	12353	Car6	carbonic anhydrase 6	chr4:150187016-150201135	1369	21	21	0.397828	0.344304
NM_001301164	12354	Car7	carbonic anhydrase 7, transcript variant 2	chr8:104534700-104550343	1943	3	10	0.027104	0.115176
NM_053070	12354	Car7	carbonic anhydrase 7, transcript variant 1	chr8:104540807-104550343	1538	0	0	0.0	0.0
NM_001301165	12354	Car7	carbonic anhydrase 7, transcript variant 3	chr8:104541309-104550343	1511	0	0	0.0	0.0
NM_009803	12355	Nr1i3	nuclear receptor subfamily 1, group I, member 3, transcript variant 1	chr1:171213970-171218845	1414	0	0	0.0	0.0
NM_001243063	12355	Nr1i3	nuclear receptor subfamily 1, group I, member 3, transcript variant 3	chr1:171213970-171218845	1411	0	0	0.0	0.0
NM_001243062	12355	Nr1i3	nuclear receptor subfamily 1, group I, member 3, transcript variant 2	chr1:171213970-171218845	1308	0	0	0.0	0.0
NM_009804	12359	Cat	catalase	chr2:103453904-103485153	2551	3564	4067	36.778419	35.778412
NM_001284504	12361	Cask	calcium/calmodulin-dependent serine protein kinase (MAGUK family), transcript variant 2	chrX:13517081-13846556	8223	12	119	0.038311	0.323467
NM_001284503	12361	Cask	calcium/calmodulin-dependent serine protein kinase (MAGUK family), transcript variant 1	chrX:13517081-13846556	8361	1	0	0.001778	0.0
NM_009806	12361	Cask	calcium/calmodulin-dependent serine protein kinase (MAGUK family), transcript variant 4	chrX:13517081-13846556	8274	0	0	0.0	0.0
NM_001284505	12361	Cask	calcium/calmodulin-dependent serine protein kinase (MAGUK family), transcript variant 3	chrX:13517081-13846556	8343	1615	2609	5.095777	7.018677
NM_009807	12362	Casp1	caspase 1	chr9:5298517-5307281	1513	0	0	0.0	0.0
NM_007609	12363	Casp4	caspase 4, apoptosis-related cysteine peptidase	chr9:5308849-5336791	1443	0	0	0.0	0.0
NM_009808	12364	Casp12	caspase 12	chr9:5345476-5373034	2605	0	20	0.0	0.172027
NM_009809	12365	Casp14	caspase 14	chr10:78711995-78718293	2331	26	0	0.293706	0.0
NM_007610	12366	Casp2	caspase 2	chr6:42264985-42282508	3529	1217	1057	9.079763	6.717694
NM_001284409	12367	Casp3	caspase 3, transcript variant 1	chr8:46617291-46639698	2610	3683	2946	37.148785	25.327532
NM_009810	12367	Casp3	caspase 3, transcript variant 2	chr8:46617291-46639698	2605	817	524	8.249017	4.511868
NM_009811	12368	Casp6	caspase 6	chr3:129901415-129914112	1475	322	269	5.735574	4.089356
NM_007611	12369	Casp7	caspase 7	chr19:56397129-56442343	2349	289	393	3.230875	3.748698
NM_009812	12370	Casp8	caspase 8, transcript variant 1	chr1:58795374-58847503	2585	78	212	0.787683	1.833248
NM_001080126	12370	Casp8	caspase 8, transcript variant 2	chr1:58802502-58847503	2412	0	34	0.0	0.312504
NM_001277926	12370	Casp8	caspase 8, transcript variant 3	chr1:58802502-58847503	2528	0	4	0.0	0.028687
NM_015733	12371	Casp9	caspase 9, transcript variant 1	chr4:141793612-141815978	3899	1046	1100	7.062263	6.330827
NM_001277932	12371	Casp9	caspase 9, transcript variant 2	chr4:141793612-141815978	3789	89	45	0.615168	0.262964
NM_009813	12372	Casq1	calsequestrin 1	chr1:172209894-172219895	1874	27	22	0.366304	0.261543
NM_009814	12373	Casq2	calsequestrin 2	chr3:102086455-102146512	2514	22	14	0.226075	0.124994
NM_013803	12374	Casr	calcium-sensing receptor	chr16:36490585-36562134	7645	5	24	0.013777	0.068719
NM_001301160	12380	Cast	calpastatin, transcript variant 7	chr13:74693294-74734261	2928	0	0	0.0	0.0
NM_001301158	12380	Cast	calpastatin, transcript variant 6	chr13:74693294-74734261	2970	30	30	0.260545	0.22468
NM_001301181	12380	Cast	calpastatin, transcript variant 8	chr13:74693294-74734261	2973	28	25	0.241276	0.188552
NM_001301156	12380	Cast	calpastatin, transcript variant 4	chr13:74693294-74770736	3839	481	738	3.296492	4.309
NM_001301155	12380	Cast	calpastatin, transcript variant 3	chr13:74693294-74770736	3893	113	139	0.762911	0.796598
NM_001301157	12380	Cast	calpastatin, transcript variant 5	chr13:74693294-74770736	3803	135	118	0.929299	0.69065
NM_009817	12380	Cast	calpastatin, transcript variant 2	chr13:74693294-74807960	3925	401	593	2.685982	3.387441
NM_001301153	12380	Cast	calpastatin, transcript variant 1	chr13:74693294-74808760	4165	191	746	1.206083	4.019773
NM_009818	12385	Ctnna1	catenin (cadherin associated protein), alpha 1	chr18:35118912-35254775	3676	17878	26946	128.059647	164.529022
NM_145732	12386	Ctnna2	catenin (cadherin associated protein), alpha 2, transcript variant 1	chr6:76881637-77979667	3986	0	0	0.0	0.0
NM_001109764	12386	Ctnna2	catenin (cadherin associated protein), alpha 2, transcript variant 3	chr6:76881637-77979667	4130	0	8	0.0	0.043262
NM_009819	12386	Ctnna2	catenin (cadherin associated protein), alpha 2, transcript variant 2	chr6:76881637-77979667	4028	0	0	0.0	0.0
NM_007614	12387	Ctnnb1	catenin (cadherin associated protein), beta 1, transcript variant 1	chr9:120933400-120960507	3623	34007	38560	247.161484	238.884949
NM_001165902	12387	Ctnnb1	catenin (cadherin associated protein), beta 1, transcript variant 2	chr9:120933578-120960507	3423	45	28	0.340223	0.180656
NM_001085453	12388	Ctnnd1	catenin (cadherin associated protein), delta 1, transcript variant 5	chr2:84600781-84650510	5046	2921	8836	15.239418	39.303116
NM_007615	12388	Ctnnd1	catenin (cadherin associated protein), delta 1, transcript variant 1	chr2:84600781-84650740	5475	1286	1984	6.181793	8.133348
NM_001085449	12388	Ctnnd1	catenin (cadherin associated protein), delta 1, transcript variant 4	chr2:84600781-84650740	5047	1547	3928	8.070354	17.467737
NM_001085448	12388	Ctnnd1	catenin (cadherin associated protein), delta 1, transcript variant 3	chr2:84600781-84650740	5294	1513	1396	7.523517	5.91698
NM_001085450	12388	Ctnnd1	catenin (cadherin associated protein), delta 1, transcript variant 2	chr2:84600781-84650740	5357	2288	2039	11.242459	8.540443
NM_007616	12389	Cav1	caveolin 1, caveolae protein, transcript variant 1	chr6:17306335-17341328	2526	0	545	0.0	4.834444
NM_001243064	12389	Cav1	caveolin 1, caveolae protein, transcript variant 2	chr6:17307640-17341328	2622	8	66	0.079844	0.562284
NM_001277756	12390	Cav2	caveolin 2, transcript variant 2	chr6:17281185-17282684	1116	4	2	0.07826	0.027229
NM_016900	12390	Cav2	caveolin 2, transcript variant 1	chr6:17281185-17289130	2748	6	134	0.054457	1.092739
NM_007617	12391	Cav3	caveolin 3	chr6:112459505-112472872	1157	0	0	0.0	0.0
NR_073425	12393	Runx2	runt related transcription factor 2, transcript variant 8	chr17:44495987-44736176	2818	0	0	0.0	0.0
NM_001271631	12393	Runx2	runt related transcription factor 2, transcript variant 6	chr17:44603989-44736176	5724	0	0	0.0	0.0
NM_001271630	12393	Runx2	runt related transcription factor 2, transcript variant 5	chr17:44603989-44736176	5829	0	0	0.0	0.0
NM_001145920	12393	Runx2	runt related transcription factor 2, transcript variant 2	chr17:44603989-44736648	6475	0	5	0.0	0.013866
NM_001271627	12393	Runx2	runt related transcription factor 2, transcript variant 4	chr17:44603989-44814627	5904	0	0	0.0	0.0
NM_001146038	12393	Runx2	runt related transcription factor 2, transcript variant 1	chr17:44603989-44814627	5740	0	0	0.0	0.0
NM_009820	12393	Runx2	runt related transcription factor 2, transcript variant 3	chr17:44603989-44814627	5707	0	0	0.0	0.0
NR_073392	12393	Runx2	runt related transcription factor 2, transcript variant 7	chr17:44603989-44814797	5491	0	0	0.0	0.0
NM_001111023	12394	Runx1	runt related transcription factor 1, transcript variant 3	chr16:92601466-92697329	7121	16	575	0.059128	1.810816
NM_009821	12394	Runx1	runt related transcription factor 1, transcript variant 4	chr16:92601466-92697329	6929	0	134	0.0	0.433033
NM_001111022	12394	Runx1	runt related transcription factor 1, transcript variant 2	chr16:92601466-92826074	5594	0	0	0.0	0.0
NM_001111021	12394	Runx1	runt related transcription factor 1, transcript variant 1	chr16:92601466-92826074	5786	0	0	0.0	0.0
NM_001111026	12395	Runx1t1	runt-related transcription factor 1; translocated to, 1 (cyclin D-related), transcript variant 2	chr4:13743302-13895055	7323	91	58	0.325966	0.175439
NM_001111027	12395	Runx1t1	runt-related transcription factor 1; translocated to, 1 (cyclin D-related), transcript variant 1	chr4:13751297-13895055	7517	85	0	0.29644	0.0
NM_009822	12395	Runx1t1	runt-related transcription factor 1; translocated to, 1 (cyclin D-related), transcript variant 3	chr4:13784782-13895055	7255	0	63	0.0	0.192332
NM_009823	12396	Cbfa2t2	core-binding factor, runt domain, alpha subunit 2, translocated to, 2 (human), transcript variant 2	chr2:154436484-154539356	6077	1448	1257	6.272987	4.64015
NM_001285446	12396	Cbfa2t2	core-binding factor, runt domain, alpha subunit 2, translocated to, 2 (human), transcript variant 3	chr2:154436484-154539356	6076	0	0	0.0	0.0
NM_172860	12396	Cbfa2t2	core-binding factor, runt domain, alpha subunit 2, translocated to, 2 (human), transcript variant 1	chr2:154436484-154539356	6080	4052	2883	17.545685	10.642752
NM_177289	12398	Cbfa2t3	core-binding factor, runt domain, alpha subunit 2, translocated to, 3 (human), transcript variant 3	chr8:122625136-122678175	7591	0	0	0.0	0.0
NM_001109873	12398	Cbfa2t3	core-binding factor, runt domain, alpha subunit 2, translocated to, 3 (human), transcript variant 2	chr8:122625136-122678175	7669	13	28	0.041271	0.081892
NM_009824	12398	Cbfa2t3	core-binding factor, runt domain, alpha subunit 2, translocated to, 3 (human), transcript variant 1	chr8:122625136-122699109	7650	0	0	0.0	0.0
NM_019732	12399	Runx3	runt related transcription factor 3	chr4:135120645-135177990	3891	20	55	0.134544	0.312129
NM_001161456	12400	Cbfb	core binding factor beta, transcript variant 2	chr8:105170674-105217988	2765	30	0	0.280979	0.0
NM_001161457	12400	Cbfb	core binding factor beta, transcript variant 3	chr8:105170674-105217988	2786	76	72	0.711931	0.579086
NM_001161458	12400	Cbfb	core binding factor beta, transcript variant 4	chr8:105170674-105217988	2913	1215	1402	10.976676	10.801408
NM_022309	12400	Cbfb	core binding factor beta, transcript variant 1	chr8:105170674-105217988	2882	1112	1209	10.153454	9.413827
NM_007618	12401	Serpina6	serine (or cysteine) peptidase inhibitor, clade A, member 6	chr12:103646631-103657218	1610	0	0	0.0	0.0
NM_007619	12402	Cbl	Casitas B-lineage lymphoma	chr9:44149262-44234046	5083	1628	1545	8.430643	6.819901
NM_019626	12404	Cbln1	cerebellin 1 precursor protein	chr8:87468853-87472592	2335	56	30	0.629505	0.288377
NM_001302356	12405	Cbln2	cerebellin 2 precursor protein, transcript variant 2	chr18:86711110-86718283	2475	0	30	0.0	0.267755
NM_172633	12405	Cbln2	cerebellin 2 precursor protein, transcript variant 1	chr18:86712065-86718283	2551	13	0	0.123866	0.0
NM_001111043	12406	Serpinh1	serine (or cysteine) peptidase inhibitor, clade H, member 1, transcript variant 2	chr7:99345375-99353239	2273	125	728	1.440522	7.185602
NM_001111044	12406	Serpinh1	serine (or cysteine) peptidase inhibitor, clade H, member 1, transcript variant 3	chr7:99345375-99353239	2229	1612	9692	19.041578	97.595146
NM_009825	12406	Serpinh1	serine (or cysteine) peptidase inhibitor, clade H, member 1, transcript variant 1	chr7:99345375-99353239	2400	187	428	2.045603	3.995736
NM_001285776	12406	Serpinh1	serine (or cysteine) peptidase inhibitor, clade H, member 1, transcript variant 4	chr7:99345375-99353239	2313	2	98	0.016194	0.942746
NM_007620	12408	Cbr1	carbonyl reductase 1	chr16:93607837-93610349	1081	1493	1994	36.35593	41.399361
NM_007621	12409	Cbr2	carbonyl reductase 2	chr11:120729485-120732021	1021	0	4	0.0	0.087935
NM_001271353	12411	Cbs	cystathionine beta-synthase, transcript variant 3	chr17:31612623-31637205	2458	154	157	1.643227	1.433227
NM_144855	12411	Cbs	cystathionine beta-synthase, transcript variant 1	chr17:31612623-31637205	2503	275	665	2.882849	5.955657
NM_178224	12411	Cbs	cystathionine beta-synthase, transcript variant 2	chr17:31612623-31637205	2461	780	1320	8.339032	12.030159
NM_007622	12412	Cbx1	chromobox 1	chr11:96789136-96808640	1274	5738	5499	118.579933	96.868843
NM_007623	12416	Cbx2	chromobox 2	chr11:119023021-119031275	3753	1067	1340	7.481036	8.013885
NM_007624	12417	Cbx3	chromobox 3	chr6:51470616-51483704	1803	8466	8398	123.635475	104.535088
NM_007625	12418	Cbx4	chromobox 4	chr11:119077571-119086237	5197	33	110	0.165899	0.474267
NM_007626	12419	Cbx5	chromobox 5, transcript variant 1	chr15:103191546-103215352	8802	857	1166	2.561806	2.972068
NM_001110216	12419	Cbx5	chromobox 5, transcript variant 3	chr15:103191546-103215352	8902	1304	2596	3.857196	6.543851
NM_001076789	12419	Cbx5	chromobox 5, transcript variant 2	chr15:103191546-103239816	8801	18926	20141	56.623119	51.363426
NM_009826	12421	Rb1cc1	RB1-inducible coiled-coil 1	chr1:6214662-6276104	7046	1366	1395	5.101699	4.442102
NM_031161	12424	Cck	cholecystokinin, transcript variant 1	chr9:121489824-121495694	691	0	0	0.0	0.0
NM_001284508	12424	Cck	cholecystokinin, transcript variant 2	chr9:121489824-121495694	854	0	0	0.0	0.0
NM_001347354	12425	Cckar	Mus musculus cholecystokinin A receptor (Cckar), transcript variant 2	chr5:53698485-53707704	2877	0	0	0.0	0.0
NM_009827	12425	Cckar	cholecystokinin A receptor	chr5:53698485-53707704	2929	0	0	0.0	0.0
NM_007627	12426	Cckbr	cholecystokinin B receptor	chr7:105425731-105436339	2573	4	21	0.040936	0.174468
NM_007628	12427	Ccna1	cyclin A1, transcript variant 2	chr3:55045469-55055055	1566	0	0	0.0	0.0
NM_001305221	12427	Ccna1	cyclin A1, transcript variant 1	chr3:55045469-55055055	1585	5	7	0.080763	0.090996
NM_009828	12428	Ccna2	cyclin A2	chr3:36564865-36571996	2811	11794	11981	110.472656	95.660637
NM_007630	12442	Ccnb2	cyclin B2	chr9:70407689-70421554	1541	4371	4790	74.676628	69.765617
NM_007631	12443	Ccnd1	cyclin D1	chr7:144929931-144939925	3796	8833	12883	61.265381	76.173515
NM_009829	12444	Ccnd2	cyclin D2	chr6:127125709-127151048	5771	403	1516	1.837407	5.894654
NM_001081635	12445	Ccnd3	cyclin D3, transcript variant 2	chr17:47505051-47599688	2073	82	162	1.039054	1.748601
NM_001081636	12445	Ccnd3	cyclin D3, transcript variant 3	chr17:47505051-47599688	2118	0	0	0.0	0.0
NM_007632	12445	Ccnd3	cyclin D3, transcript variant 1	chr17:47593467-47599688	1979	5934	9812	78.945938	111.275734
NM_007633	12447	Ccne1	cyclin E1	chr7:38097984-38107490	1956	9330	9603	125.59639	110.187233
NM_001037134	12448	Ccne2	cyclin E2, transcript variant 1	chr4:11191351-11204779	3113	159	80	1.34442	0.570086
NM_001282943	12448	Ccne2	cyclin E2, transcript variant 3	chr4:11191709-11204779	3026	833	1119	7.246279	8.297533
NM_009830	12448	Ccne2	cyclin E2, transcript variant 2	chr4:11191709-11204779	3023	163	216	1.416806	1.602799
NM_007634	12449	Ccnf	cyclin F	chr17:24223232-24251409	3099	12433	13634	105.639198	98.746368
NM_009831	12450	Ccng1	cyclin G1	chr11:40748552-40755286	3487	12552	16662	94.779404	107.246384
NM_007635	12452	Ccng2	cyclin G2	chr5:93267573-93276231	2494	611	384	6.448805	3.449486
NM_017367	12453	Ccni	cyclin I	chr5:93181933-93206495	2804	5353	5875	50.261761	47.023693
NM_009832	12454	Ccnk	cyclin K	chr12:108179738-108203359	2632	5986	7718	59.882572	65.814774
NM_009833	12455	Ccnt1	cyclin T1	chr15:98543211-98567636	2175	1425	1507	17.250557	15.544284
NM_009834	12457	Noct	nocturnin	chr3:51224447-51251654	3069	1450	2669	12.435763	19.51276
NM_001190333	12458	Ccr6	chemokine (C-C motif) receptor 6, transcript variant 2	chr17:8236043-8257129	1555	0	0	0.0	0.0
NM_009835	12458	Ccr6	chemokine (C-C motif) receptor 6, transcript variant 1	chr17:8242526-8257129	1757	0	0	0.0	0.0
NM_001190335	12458	Ccr6	chemokine (C-C motif) receptor 6, transcript variant 4	chr17:8243807-8257129	1336	0	0	0.0	0.0
NM_001190336	12458	Ccr6	chemokine (C-C motif) receptor 6, transcript variant 5	chr17:8243807-8257129	1312	0	0	0.0	0.0
NM_001190337	12458	Ccr6	chemokine (C-C motif) receptor 6, transcript variant 6	chr17:8243807-8257129	1221	0	0	0.0	0.0
NM_001190334	12458	Ccr6	chemokine (C-C motif) receptor 6, transcript variant 3	chr17:8243807-8257129	1427	0	0	0.0	0.0
NM_001190338	12458	Ccr6	chemokine (C-C motif) receptor 6, transcript variant 7	chr17:8245058-8257129	1308	0	0	0.0	0.0
NM_016892	12460	Ccs	copper chaperone for superoxide dismutase	chr19:4825366-4839322	1057	880	860	21.902515	18.253559
NM_007636	12461	Cct2	chaperonin containing Tcp1, subunit 2 (beta)	chr10:117050998-117063814	1962	34810	37996	467.179047	434.669189
NM_009836	12462	Cct3	chaperonin containing Tcp1, subunit 3 (gamma)	chr3:88297135-88321766	1957	29554	38113	397.648102	437.125549
NM_009837	12464	Cct4	chaperonin containing Tcp1, subunit 4 (delta)	chr11:22990593-23003336	1966	30364	29023	406.671661	331.339417
NM_001348035	12465	Cct5	Mus musculus chaperonin containing Tcp1, subunit 5 (epsilon) (Cct5), transcript variant 2	chr15:31590800-31601539	1887	542	1625	7.56175	19.321009
NM_007637	12465	Cct5	chaperonin containing Tcp1, subunit 5 (epsilon)	chr15:31590800-31601846	1895	37885	38646	526.420715	457.738983
NM_009838	12466	Cct6a	.	chr5:129787356-129846443	2171	30224	33888	366.583069	350.353912
NM_009839	12467	Cct6b	chaperonin containing Tcp1, subunit 6b (zeta), transcript variant 1	chr11:82719248-82764321	1804	0	1	0.0	0.010208
NM_001291242	12467	Cct6b	chaperonin containing Tcp1, subunit 6b (zeta), transcript variant 2	chr11:82719248-82764321	1873	13	10	0.176499	0.110005
NM_007638	12468	Cct7	chaperonin containing Tcp1, subunit 7 (eta)	chr6:85451505-85468477	2452	30004	32930	322.210022	301.430267
NM_009840	12469	Cct8	chaperonin containing Tcp1, subunit 8 (theta)	chr16:87483325-87495869	2391	31021	31573	341.629303	296.380768
NM_009841	12475	Cd14	CD14 antigen	chr18:36725064-36726815	1661	10	0	0.142677	0.0
NM_009842	12476	Cd151	CD151 antigen, transcript variant 1	chr7:141467362-141471481	1904	1100	2167	15.211854	25.538782
NM_001111049	12476	Cd151	CD151 antigen, transcript variant 2	chr7:141467362-141471481	1786	1063	2278	15.669433	28.618071
NM_001111050	12476	Cd151	CD151 antigen, transcript variant 3	chr7:141468789-141471481	1661	376	449	5.954481	6.066011
NM_001281976	12477	Ctla4	cytotoxic T-lymphocyte-associated protein 4, transcript variant 2	chr1:60909025-60915832	1823	0	0	0.0	0.0
NM_009843	12477	Ctla4	cytotoxic T-lymphocyte-associated protein 4, transcript variant 1	chr1:60909025-60915832	1933	0	0	0.0	0.0
NM_009844	12478	Cd19	CD19 antigen	chr7:126408448-126414870	2436	0	0	0.0	0.0
NM_007639	12479	Cd1d1	CD1d1 antigen	chr3:86995836-86999340	1843	105	63	1.493117	0.758818
NM_007640	12480	Cd1d2	Mus musculus CD1d2 antigen (Cd1d2), transcript variant 1	chr3:86986586-86989532	1244	0	0	0.0	0.0
NM_001289449	12480	Cd1d2	Mus musculus CD1d2 antigen (Cd1d2), transcript variant 2	chr3:86986586-86989532	1130	0	0	0.0	0.0
NR_038188	12480	Cd1d2	CD1d2 antigen, transcript variant 3	chr3:86986586-86989532	1244	9	9	0.187361	0.162386
NM_013486	12481	Cd2	CD2 antigen	chr3:101275908-101287939	1144	33	0	0.752509	0.0
NM_007641	12482	Ms4a1	membrane-spanning 4-domains, subfamily A, member 1	chr19:11250603-11266151	2057	0	0	0.0	0.0
NM_009845	12483	Cd22	CD22 antigen, transcript variant 2	chr7:30865404-30879028	3972	0	0	0.0	0.0
NM_001043317	12483	Cd22	CD22 antigen, transcript variant 1	chr7:30865404-30880342	4097	0	0	0.0	0.0
NR_102723	12483	Cd22	CD22 antigen, transcript variant 4	chr7:30865404-30880342	4130	0	0	0.0	0.0
NR_102722	12483	Cd22	CD22 antigen, transcript variant 3	chr7:30865404-30880342	4169	0	0	0.0	0.0
NM_009846	12484	Cd24a	CD24a antigen	chr10:43579169-43584265	1816	3598	5653	52.158321	69.860901
NM_007642	12487	Cd28	CD28 antigen	chr1:60746388-60773359	4317	0	12	0.0	0.05745
NM_009847	12488	Cd2ap	CD2-associated protein	chr17:42792951-42876424	5399	5450	6105	26.580029	25.379967
NM_001111058	12489	Cd33	CD33 antigen, transcript variant 1	chr7:43527456-43533171	2571	3	0	0.020484	0.0
NM_021293	12489	Cd33	CD33 antigen, transcript variant 2	chr7:43527456-43533171	2488	0	0	0.0	0.0
NM_133654	12490	Cd34	CD34 antigen, transcript variant 2	chr1:194938821-194961292	2465	27	70	0.286981	0.631105
NM_001111059	12490	Cd34	CD34 antigen, transcript variant 1	chr1:194938821-194961292	2621	29	9	0.284846	0.074041
NM_001159555	12491	Cd36	CD36 antigen, transcript variant 3	chr5:17781690-17835896	3539	0	0	0.0	0.0
NM_007643	12491	Cd36	CD36 antigen, transcript variant 2	chr5:17781690-17835896	3542	0	0	0.0	0.0
NM_001159557	12491	Cd36	CD36 antigen, transcript variant 4	chr5:17781690-17849792	3450	0	0	0.0	0.0
NM_001159556	12491	Cd36	CD36 antigen, transcript variant 5	chr5:17781690-17849792	3399	0	0	0.0	0.0
NM_001159558	12491	Cd36	CD36 antigen, transcript variant 1	chr5:17781690-17888959	3566	0	22	0.0	0.137726
NM_007644	12492	Scarb2	scavenger receptor class B, member 2	chr5:92441311-92505657	4721	3829	2883	21.353529	13.702551
NM_007645	12493	Cd37	CD37 antigen, transcript variant 3	chr7:45233632-45238839	1226	56	105	1.184034	1.905305
NM_001290802	12493	Cd37	CD37 antigen, transcript variant 1	chr7:45233632-45239115	1277	1	38	0.0016	0.652225
NM_001290804	12493	Cd37	CD37 antigen, transcript variant 2	chr7:45233632-45239115	1202	24	0	0.514264	0.0
NM_007646	12494	Cd38	CD38 antigen	chr5:43868809-43912374	3013	735	1058	6.420107	7.874164
NM_001304721	12495	Entpd1	ectonucleoside triphosphate diphosphohydrolase 1, transcript variant 1	chr19:40612366-40741602	4248	3	7	0.012397	0.036986
NM_009848	12495	Entpd1	ectonucleoside triphosphate diphosphohydrolase 1, transcript variant 2	chr19:40659770-40741602	4221	0	0	0.0	0.0
NM_009849	12496	Entpd2	ectonucleoside triphosphate diphosphohydrolase 2	chr2:25395874-25401323	1937	36	83	0.481449	0.952141
NM_172117	12497	Entpd6	ectonucleoside triphosphate diphosphohydrolase 6	chr2:150749081-150771674	2500	1159	1652	12.197043	14.82865
NM_001286049	12499	Entpd5	ectonucleoside triphosphate diphosphohydrolase 5, transcript variant 3	chr12:84373876-84400934	4946	2	0	0.008406	0.0
NM_001286058	12499	Entpd5	ectonucleoside triphosphate diphosphohydrolase 5, transcript variant 4	chr12:84373876-84400934	4873	0	0	0.0	0.0
NM_001026214	12499	Entpd5	ectonucleoside triphosphate diphosphohydrolase 5, transcript variant 2	chr12:84373876-84409029	4971	357	374	1.888549	1.687633
NM_007647	12499	Entpd5	ectonucleoside triphosphate diphosphohydrolase 5, transcript variant 1	chr12:84373876-84409029	4898	0	127	0.0	0.578401
NM_013487	12500	Cd3d	CD3 antigen, delta polypeptide	chr9:44981786-44987052	1330	0	0	0.0	0.0
NM_007648	12501	Cd3e	CD3 antigen, epsilon polypeptide	chr9:44998743-45009590	1436	4	21	0.073348	0.314019
NM_009850	12502	Cd3g	CD3 antigen, gamma polypeptide	chr9:44969572-44980431	1023	0	0	0.0	0.0
NM_001113391	12503	Cd247	CD247 antigen, transcript variant zeta	chr1:165788681-165862112	1686	0	0	0.0	0.0
NM_031162	12503	Cd247	CD247 antigen, transcript variant eta	chr1:165788681-165867436	1359	0	0	0.0	0.0
NR_103716	12503	Cd247	CD247 antigen, transcript variant kappa	chr1:165788681-165871153	2957	0	0	0.0	0.0
NM_001113392	12503	Cd247	CD247 antigen, transcript variant iota	chr1:165788681-165871153	2713	0	0	0.0	0.0
NM_001113393	12503	Cd247	CD247 antigen, transcript variant theta	chr1:165788681-165871153	2804	0	0	0.0	0.0
NM_013488	12504	Cd4	CD4 antigen	chr6:124864693-124888209	3095	4	0	0.034032	0.0
NM_001177787	12505	Cd44	CD44 antigen, transcript variant 6	chr2:102811142-102901665	4705	0	187	0.0	0.891832
NM_009851	12505	Cd44	CD44 antigen, transcript variant 1	chr2:102811142-102901665	5653	13	10	0.060508	0.037031
NM_001177785	12505	Cd44	CD44 antigen, transcript variant 4	chr2:102811142-102901665	5284	0	0	0.0	0.0
NM_001039150	12505	Cd44	CD44 antigen, transcript variant 2	chr2:102811142-102901665	5053	0	269	0.0	1.190642
NM_001039151	12505	Cd44	CD44 antigen, transcript variant 3	chr2:102811142-102901665	4408	0	419	0.0	2.129503
NM_001177786	12505	Cd44	CD44 antigen, transcript variant 5	chr2:102811142-102901665	4807	0	208	0.0	0.970475
NM_007649	12506	Cd48	CD48 antigen	chr1:171682055-171705257	1142	0	0	0.0	0.0
NM_007650	12507	Cd5	CD5 antigen	chr19:10718143-10738974	2069	2	0	0.022829	0.0
NM_007651	12508	Cd53	CD53 antigen	chr3:106758861-106790149	2802	0	0	0.0	0.0
NM_007652	12509	Cd59a	CD59a antigen, transcript variant 2	chr2:104095801-104115410	1747	80	102	1.203682	1.302099
NM_001111060	12509	Cd59a	CD59a antigen, transcript variant 1	chr2:104095801-104115410	1867	19	14	0.26061	0.164437
NM_001037801	12511	Cd6	CD6 antigen, transcript variant 1	chr19:10789339-10830058	2917	0	0	0.0	0.0
NM_009852	12511	Cd6	CD6 antigen, transcript variant 2	chr19:10789339-10830058	3034	3	3	0.026037	0.014796
NM_001042580	12512	Cd63	CD63 antigen, transcript variant 1	chr10:128908919-128912818	940	90	239	2.49829	5.702957
NM_001282966	12512	Cd63	CD63 antigen, transcript variant 3	chr10:128909345-128912818	984	12	41	0.307138	0.92507
NM_007653	12512	Cd63	CD63 antigen, transcript variant 2	chr10:128909866-128912818	899	2229	4626	65.276711	115.474724
NR_110993	12514	Cd68	CD68 antigen, transcript variant 2	chr11:69664213-69666170	813	0	33	0.0	0.891792
NM_001291058	12514	Cd68	CD68 antigen, transcript variant 1	chr11:69664213-69666170	1247	392	423	8.262498	7.607635
NM_001033122	12515	Cd69	CD69 antigen	chr6:129267325-129275369	1620	0	0	0.0	0.0
NM_009854	12516	Cd7	CD7 antigen	chr11:121036749-121039478	1040	4	0	0.101026	0.0
NM_007654	12517	Cd72	CD72 antigen, transcript variant 2	chr4:43447724-43454626	1482	0	0	0.0	0.0
NM_001110320	12517	Cd72	CD72 antigen, transcript variant 1	chr4:43447724-43454626	1503	0	0	0.0	0.0
NM_001110321	12517	Cd72	CD72 antigen, transcript variant 3	chr4:43447724-43454626	1431	0	0	0.0	0.0
NM_001110322	12517	Cd72	CD72 antigen, transcript variant 4	chr4:43447724-43454626	1320	0	0	0.0	0.0
NM_007655	12518	Cd79a	CD79A antigen (immunoglobulin-associated alpha)	chr7:24897511-24902197	1327	25	33	0.490202	0.547791
NM_009855	12519	Cd80	CD80 antigen	chr16:38458933-38486932	1700	260	93	4.01297	1.226847
NM_133655	12520	Cd81	CD81 antigen	chr7:143052750-143067930	1518	7721	12045	133.920746	178.089951
NM_001271462	12521	Cd82	CD82 antigen, transcript variant 5	chr2:93419102-93452672	1724	0	0	0.0	0.0
NM_001271461	12521	Cd82	CD82 antigen, transcript variant 6	chr2:93419102-93461851	1712	0	1	0.0	0.002892
NM_001271430	12521	Cd82	CD82 antigen, transcript variant 4	chr2:93419102-93462502	1757	0	0	0.0	0.0
NM_007656	12521	Cd82	CD82 antigen, transcript variant 1	chr2:93419102-93462502	1833	0	0	0.0	0.0
NM_001271432	12521	Cd82	CD82 antigen, transcript variant 3	chr2:93419102-93462502	1920	23	28	0.315163	0.322782
NM_001271431	12521	Cd82	CD82 antigen, transcript variant 7	chr2:93419102-93462950	1625	0	0	0.0	0.0
NM_001136055	12521	Cd82	CD82 antigen, transcript variant 2	chr2:93419102-93462950	1701	0	0	0.0	0.0
NM_001289915	12522	Cd83	CD83 antigen, transcript variant 2	chr13:43785112-43803133	2134	4	0	0.048257	0.0
NM_009856	12522	Cd83	CD83 antigen, transcript variant 1	chr13:43785112-43803133	2141	0	12	0.0	0.125699
NM_001252472	12523	Cd84	.	chr1:171839697-171855097	3521	0	0	0.0	0.0
NM_013489	12523	Cd84	.	chr1:171839697-171890718	3291	0	0	0.0	0.0
NM_001289470	12523	Cd84	.	chr1:171839697-171890718	3288	0	0	0.0	0.0
NM_019388	12524	Cd86	CD86 antigen	chr16:36603869-36666077	2539	0	0	0.0	0.0
NM_009857	12525	Cd8a	CD8 antigen, alpha chain, transcript variant 2	chr6:71373427-71379171	3099	0	0	0.0	0.0
NM_001081110	12525	Cd8a	CD8 antigen, alpha chain, transcript variant 1	chr6:71373427-71379171	3130	3	0	0.016826	0.0
NM_009858	12526	Cd8b1	CD8 antigen, beta chain 1	chr6:71322812-71337451	1416	0	0	0.0	0.0
NM_007657	12527	Cd9	CD9 antigen	chr6:125460266-125494755	1192	7904	8801	174.592453	165.716263
NM_007658	12530	Cdc25a	cell division cycle 25A	chr9:109875579-109893890	3627	4628	4926	33.597153	30.478872
NM_023117	12531	Cdc25b	cell division cycle 25B, transcript variant 1	chr2:131186948-131198511	3106	326	150	2.763091	1.081044
NM_001111075	12531	Cdc25b	cell division cycle 25B, transcript variant 2	chr2:131186948-131198511	3028	471	660	4.093928	4.887756
NM_009860	12532	Cdc25c	cell division cycle 25C	chr18:34732995-34751533	1943	1131	1203	15.317125	13.886937
NM_007659	12534	Cdk1	cyclin-dependent kinase 1	chr10:69336635-69352912	2860	5528	6977	50.890606	54.751446
NM_001347308	12537	Cdk11b	Mus musculus cyclin-dependent kinase 11B (Cdk11b), transcript variant 2	chr4:155624854-155649934	2653	99	101	0.977212	0.847392
NM_007661	12537	Cdk11b	cyclin-dependent kinase 11B	chr4:155624869-155649932	2589	4912	5408	49.948879	46.877144
NM_016742	12539	Cdc37	cell division cycle 37	chr9:21138541-21149906	2456	11479	16601	123.069168	151.707764
NM_009861	12540	Cdc42	cell division cycle 42, transcript variant 1	chr4:137319696-137357759	2147	11553	15500	141.688629	162.031082
NM_001243769	12540	Cdc42	cell division cycle 42, transcript variant 2	chr4:137321763-137357759	1507	492	457	8.591051	6.803962
NM_001161623	12544	Cdc45	cell division cycle 45, transcript variant 2	chr16:18780447-18811639	1766	810	475	12.071632	6.02882
NM_009862	12544	Cdc45	cell division cycle 45, transcript variant 1	chr16:18780447-18811972	2143	1112	1426	13.663351	14.93139
NM_001271568	12545	Cdc7	cell division cycle 7 (S. cerevisiae), transcript variant 4	chr5:106964322-106984439	2851	219	177	2.022581	1.390326
NM_001271567	12545	Cdc7	cell division cycle 7 (S. cerevisiae), transcript variant 3	chr5:106964322-106984439	2872	192	199	1.756281	1.547974
NM_009863	12545	Cdc7	cell division cycle 7 (S. cerevisiae), transcript variant 2	chr5:106964322-106984439	2968	1018	706	9.027792	5.334188
NM_001271566	12545	Cdc7	cell division cycle 7 (S. cerevisiae), transcript variant 1	chr5:106964561-106984439	3137	3	193	0.025182	1.375694
NM_020260	12549	Arhgap31	Rho GTPase activating protein 31	chr16:38598343-38713035	7722	8	98	0.027246	0.283674
NM_009864	12550	Cdh1	cadherin 1	chr8:106603350-106670247	4432	33326	31736	197.996933	160.720169
NM_009866	12552	Cdh11	cadherin 11	chr8:102632095-102785111	5116	0	133	0.0	0.57986
NM_019707	12554	Cdh13	cadherin 13	chr8:118283611-119324927	3913	26	56	0.173897	0.320994
NM_007662	12555	Cdh15	cadherin 15	chr8:122848374-122867397	2843	55	17	0.501983	0.126319
NM_001252628	12556	Cdh16	cadherin 16, transcript variant 3	chr8:104601915-104624396	2974	0	0	0.0	0.0
NM_001252627	12556	Cdh16	cadherin 16, transcript variant 2	chr8:104614138-104624396	2914	0	0	0.0	0.0
NM_007663	12556	Cdh16	cadherin 16, transcript variant 1	chr8:104614138-104624396	3004	0	0	0.0	0.0
NM_019753	12557	Cdh17	cadherin 17	chr4:11758157-11817905	3462	3	0	0.015212	0.0
NM_007664	12558	Cdh2	cadherin 2	chr18:16588877-16809246	4843	462	2491	2.508525	11.544096
NM_001037809	12560	Cdh3	cadherin 3, transcript variant 1	chr8:106510852-106556911	4037	1185	1836	7.728076	10.203048
NM_007665	12560	Cdh3	cadherin 3, transcript variant 2	chr8:106510852-106556911	4034	926	414	6.043743	2.300203
NM_001316723	12561	Cdh4	cadherin 4, transcript variant 2	chr2:179442431-179847704	1399	0	2	0.0	0.025083
NM_009867	12561	Cdh4	cadherin 4, transcript variant 1	chr2:179442431-179899375	6390	42	297	0.172584	1.040699
NM_009868	12562	Cdh5	cadherin 5	chr8:104101625-104144502	3986	0	17	0.0	0.090097
NM_007666	12563	Cdh6	cadherin 6	chr15:13028699-13173675	8169	0	71	0.0	0.19432
NM_001285913	12564	Cdh8	cadherin 8, transcript variant 3	chr8:99024471-99416471	3203	0	0	0.0	0.0
NM_001285914	12564	Cdh8	cadherin 8, transcript variant 4	chr8:99024471-99416471	3166	0	0	0.0	0.0
NR_133570	12564	Cdh8	cadherin 8, transcript variant 5	chr8:99028769-99416471	4664	0	0	0.0	0.0
NM_001039154	12564	Cdh8	cadherin 8, transcript variant 1	chr8:99028769-99416471	3822	0	0	0.0	0.0
NM_007667	12564	Cdh8	cadherin 8, transcript variant 2	chr8:99028769-99416471	4786	0	0	0.0	0.0
NM_009869	12565	Cdh9	cadherin 9	chr15:16778101-16856777	2902	40	4	0.358343	0.030938
NM_016756	12566	Cdk2	cyclin-dependent kinase 2, transcript variant 2	chr10:128697939-128705051	2288	2428	2038	27.936798	19.984106
NM_183417	12566	Cdk2	cyclin-dependent kinase 2, transcript variant 1	chr10:128697939-128705051	2432	1807	2105	19.554203	19.424387
NM_009870	12567	Cdk4	cyclin-dependent kinase 4	chr10:127063603-127067282	1346	19675	23835	384.885498	397.449524
NM_007668	12568	Cdk5	cyclin-dependent kinase 5	chr5:24418242-24423530	2058	534	721	6.821328	7.856437
NM_009871	12569	Cdk5r1	cyclin-dependent kinase 5, regulatory subunit 1 (p35)	chr11:80477023-80481184	4162	117	104	0.73716	0.559636
NM_009872	12570	Cdk5r2	cyclin-dependent kinase 5, regulatory subunit 2 (p39)	chr1:74855029-74857732	2704	86	40	0.830152	0.325128
NM_009873	12571	Cdk6	cyclin-dependent kinase 6	chr5:3343893-3531005	11522	1836	2616	4.193758	5.094616
NM_009874	12572	Cdk7	cyclin-dependent kinase 7	chr13:100697025-100730942	7597	3226	3476	11.179642	10.269652
NM_001111099	12575	Cdkn1a	cyclin-dependent kinase inhibitor 1A (P21), transcript variant 2	chr17:29090979-29100722	1943	720	309	9.75306	3.561131
NM_007669	12575	Cdkn1a	cyclin-dependent kinase inhibitor 1A (P21), transcript variant 1	chr17:29093769-29100722	1913	5266	6565	72.474861	77.016273
NM_009875	12576	Cdkn1b	cyclin-dependent kinase inhibitor 1B	chr6:134920401-134925525	2405	1258	1173	13.770468	10.942001
NM_001161624	12577	Cdkn1c	cyclin-dependent kinase inhibitor 1C (P57), transcript variant 1	chr7:143458339-143461050	1942	223	477	3.019625	5.51266
NM_009876	12577	Cdkn1c	cyclin-dependent kinase inhibitor 1C (P57), transcript variant 2	chr7:143458339-143461050	1904	235	815	3.244496	9.599574
NM_001040654	12578	Cdkn2a	cyclin-dependent kinase inhibitor 2A, transcript variant 2	chr4:89274473-89282192	850	0	27	0.0	0.688976
NM_009877	12578	Cdkn2a	cyclin-dependent kinase inhibitor 2A, transcript variant 1	chr4:89274473-89294619	929	443	534	12.545603	12.90108
NM_007670	12579	Cdkn2b	cyclin-dependent kinase inhibitor 2B (p15, inhibits CDK4)	chr4:89306289-89311032	1393	122	264	2.303174	4.25127
NM_007671	12580	Cdkn2c	cyclin-dependent kinase inhibitor 2C (p18, inhibits CDK4), transcript variant 2	chr4:109660876-109665372	1106	2	13	0.040519	0.25639
NM_001301368	12580	Cdkn2c	cyclin-dependent kinase inhibitor 2C (p18, inhibits CDK4), transcript variant 1	chr4:109660876-109666756	2038	22	26	0.284136	0.277626
NM_009878	12581	Cdkn2d	cyclin-dependent kinase inhibitor 2D (p19, inhibits CDK4)	chr9:21288464-21291209	1270	425	481	8.809395	8.497984
NM_033037	12583	Cdo1	cysteine dioxygenase 1, cytosolic	chr18:46713205-46728342	1530	60	139	1.021377	2.030293
NM_007672	12585	Cdr2	cerebellar degeneration-related 2	chr7:120957037-120982312	2524	1407	1274	14.675891	11.328687
NM_019394	12587	Mia	melanoma inhibitory activity	chr7:27179741-27181149	567	64	81	2.959793	3.183747
NM_009879	12589	Ift81	intraflagellar transport 81	chr5:122550204-122614518	2950	404	398	3.601139	3.024756
NM_009880	12590	Cdx1	caudal type homeobox 1	chr18:61018862-61036199	1750	71	661	1.061321	8.475203
NM_007673	12591	Cdx2	caudal type homeobox 2	chr5:147300900-147307249	2145	10	1298	0.122759	13.572321
NM_007674	12592	Cdx4	caudal type homeobox 4	chrX:103321398-103330224	1595	5	15	0.066036	0.199381
NM_009881	12593	Cdyl	chromodomain protein, Y chromosome-like, transcript variant 1	chr13:35659862-35874064	3442	347	180	2.654345	1.172474
NM_001123386	12593	Cdyl	chromodomain protein, Y chromosome-like, transcript variant 2	chr13:35741402-35874064	3492	2105	1692	15.868102	10.869348
NM_001287523	12606	Cebpa	CCAAT/enhancer binding protein (C/EBP), alpha, transcript variant 1	chr7:35119293-35121928	2636	0	0	0.0	0.0
NM_001287514	12606	Cebpa	CCAAT/enhancer binding protein (C/EBP), alpha, transcript variant 1	chr7:35119293-35121928	2636	0	0	0.0	0.0
NM_001287515	12606	Cebpa	CCAAT/enhancer binding protein (C/EBP), alpha, transcript variant 1	chr7:35119293-35121928	2636	0	0	0.0	0.0
NM_001287521	12606	Cebpa	CCAAT/enhancer binding protein (C/EBP), alpha, transcript variant 1	chr7:35119293-35121928	2636	0	0	0.0	0.0
NM_007678	12606	Cebpa	CCAAT/enhancer binding protein (C/EBP), alpha, transcript variant 1	chr7:35119293-35121931	2639	30	140	0.29845	1.188377
NM_001024806	12607	Cebpz	CCAAT/enhancer binding protein zeta	chr17:78919003-78937070	4077	7893	8222	50.973602	45.263203
NM_001287739	12608	Cebpb	CCAAT/enhancer binding protein (C/EBP), beta, transcript variant 1	chr2:167688915-167690432	1518	0	0	0.0	0.0
NM_001287738	12608	Cebpb	CCAAT/enhancer binding protein (C/EBP), beta, transcript variant 1	chr2:167688915-167690432	1518	0	0	0.0	0.0
NM_009883	12608	Cebpb	CCAAT/enhancer binding protein (C/EBP), beta, transcript variant 1	chr2:167688915-167690432	1518	122	356	2.11077	5.250103
NM_007679	12609	Cebpd	CCAAT/enhancer binding protein (C/EBP), delta	chr16:15887286-15889545	2260	74	165	0.860349	1.62927
NM_009884	12611	Cebpg	CCAAT/enhancer binding protein (C/EBP), gamma	chr7:35046422-35056566	4702	1342	966	7.514402	4.608439
NM_009885	12613	Cel	carboxyl ester lipase	chr2:28555820-28563403	2079	0	0	0.0	0.0
NM_009886	12614	Celsr1	cadherin, EGF LAG seven-pass G-type receptor 1	chr15:85898758-86033777	11050	1152	1191	2.743444	2.417917
NM_001302132	12615	Cenpa	centromere protein A, transcript variant 5	chr5:30666886-30674837	1213	0	0	0.0	0.0
NR_126074	12615	Cenpa	centromere protein A, transcript variant 6	chr5:30666886-30674837	1390	176	208	3.332261	3.350842
NM_001302129	12615	Cenpa	centromere protein A, transcript variant 2	chr5:30666886-30674837	1501	1279	1707	22.421633	25.524668
NM_007681	12615	Cenpa	centromere protein A, transcript variant 1	chr5:30666886-30674837	1364	1618	1877	31.234913	30.881128
NM_001302130	12615	Cenpa	centromere protein A, transcript variant 3	chr5:30666886-30674837	1509	3	0	0.047923	0.0
NM_001302131	12615	Cenpa	centromere protein A, transcript variant 4	chr5:30666886-30674837	1555	131	342	2.206135	4.923483
NM_007682	12616	Cenpb	centromere protein B	chr2:131177289-131180067	2779	2412	3564	22.846384	28.785255
NM_001345902	12617	Cenpc1	Mus musculus centromere protein C1 (Cenpc1), transcript variant 1	chr5:86012025-86065583	3563	106	75	0.779592	0.467497
NM_001345904	12617	Cenpc1	Mus musculus centromere protein C1 (Cenpc1), transcript variant 4	chr5:86012025-86065583	3091	136	97	1.151272	0.702555
NM_007683	12617	Cenpc1	centromere protein C1	chr5:86012025-86065583	3191	1463	1375	12.067417	9.665062
NM_001345903	12617	Cenpc1	Mus musculus centromere protein C1 (Cenpc1), transcript variant 3	chr5:86012025-86065583	3220	112	151	0.911781	1.051508
NM_009887	12622	Cer1	cerberus 1, DAN family BMP antagonist	chr4:82881751-82885151	1742	0	0	0.0	0.0
NM_021456	12623	Ces1g	carboxylesterase 1G	chr8:93302369-93337209	2289	0	0	0.0	0.0
NM_007684	12626	Cetn3	centrin 3	chr13:81783292-81797157	1013	2105	2265	54.692623	50.182693
NM_007685	12627	Cfc1	cripto, FRL-1, cryptic family 1	chr1:34535648-34544311	1038	0	4	0.0	0.086495
NM_009888	12628	Cfh	complement component factor h	chr1:140085855-140183411	4365	7	4	0.036195	0.020568
NM_001329552	12630	Cfi	Mus musculus complement component factor i (Cfi), transcript variant 2	chr3:129836739-129875332	2074	0	0	0.0	0.0
NM_007686	12630	Cfi	complement component factor i	chr3:129836739-129875332	2077	0	0	0.0	0.0
NM_007687	12631	Cfl1	cofilin 1, non-muscle	chr19:5490455-5494031	1184	45827	67700	1019.170593	1283.392212
NM_007688	12632	Cfl2	cofilin 2, muscle	chr12:54858819-54862877	2938	706	1819	6.322708	13.889114
NM_001289704	12633	Cflar	CASP8 and FADD-like apoptosis regulator, transcript variant 3	chr1:58711491-58759209	6966	2	2	0.006576	0.005766
NM_001293804	12633	Cflar	CASP8 and FADD-like apoptosis regulator, transcript variant 4	chr1:58711491-58759209	6949	113	86	0.425425	0.276625
NM_009805	12633	Cflar	CASP8 and FADD-like apoptosis regulator, transcript variant 2	chr1:58713286-58733227	2018	67	85	0.868457	0.935047
NM_207653	12633	Cflar	CASP8 and FADD-like apoptosis regulator, transcript variant 1	chr1:58713286-58759209	7238	386	679	1.403777	2.103203
NM_001293805	12633	Cflar	CASP8 and FADD-like apoptosis regulator, transcript variant 5	chr1:58730552-58759209	6442	0	0	0.0	0.0
NM_021050	12638	Cftr	cystic fibrosis transmembrane conductance regulator	chr6:18170687-18322769	6304	6	2	0.025062	0.007121
NM_009889	12640	Cga	glycoprotein hormones, alpha subunit	chr4:34893779-34907374	691	0	0	0.0	0.0
NM_009890	12642	Ch25h	.	chr19:34473784-34475135	1352	5	6	0.077905	0.099445
NM_007689	12643	Chad	chondroadherin	chr11:94565074-94569127	1653	0	0	0.0	0.0
NM_009891	12647	Chat	choline acetyltransferase	chr14:32408203-32465909	2810	0	0	0.0	0.0
NM_007690	12648	Chd1	chromodomain helicase DNA binding protein 1	chr17:15704967-15772612	7918	6985	6304	23.228662	17.868404
NM_007691	12649	Chek1	checkpoint kinase 1	chr9:36708482-36726658	3397	2042	1896	15.827178	12.523685
NM_007692	12651	Chkb	choline kinase beta, transcript variant 1	chr15:89426349-89429927	1753	195	342	2.923866	4.371229
NR_037153	12651	Chkb	choline kinase beta, transcript variant 2	chr15:89426349-89429927	1922	233	157	3.179801	1.829691
NR_037154	12651	Chkb	choline kinase beta, transcript variant 3	chr15:89426349-89429927	1787	83	89	1.210496	1.114697
NM_007693	12652	Chga	chromogranin A	chr12:102554941-102565027	1910	966	1160	13.309891	13.625567
NM_007694	12653	Chgb	chromogranin B	chr2:132781278-132795072	2733	2	2	0.019269	0.016425
NM_007695	12654	Chil1	chitinase-like 1	chr1:134182404-134190031	1689	28	13	0.436372	0.164206
NM_009892	12655	Chil3	chitinase-like 3	chr3:106147554-106167564	1539	0	0	0.0	0.0
NM_007696	12659	Ovgp1	oviductal glycoprotein 1	chr3:105973802-105987423	2525	8	18	0.07372	0.151443
NM_001271496	12660	Chka	choline kinase alpha, transcript variant 3	chr19:3851773-3894369	2627	1525	1081	15.27803	9.227695
NR_073190	12660	Chka	choline kinase alpha, transcript variant 4	chr19:3851773-3894369	2687	3	225	0.027735	1.876352
NM_013490	12660	Chka	choline kinase alpha, transcript variant 1	chr19:3851773-3894369	2573	560	418	5.721748	3.644167
NM_007697	12661	Chl1	cell adhesion molecule L1-like	chr6:103510876-103733035	7751	6	12	0.016986	0.034409
NM_018818	12662	Chm	choroidermia (RAB escort protein 1)	chrX:113040592-113185515	4867	1143	1436	6.182949	6.61849
NM_021350	12663	Chml	choroideremia-like	chr1:175682238-175688353	6116	708	728	3.04576	2.670918
NM_001278041	12667	Chrd	chordin, transcript variant 2	chr16:20733127-20742384	3341	100	78	0.7863	0.518761
NM_009893	12667	Chrd	chordin, transcript variant 1	chr16:20733127-20742384	3275	0	0	0.0	0.0
NM_007698	12669	Chrm1	cholinergic receptor, muscarinic 1, CNS, transcript variant 2	chr19:8664005-8683602	6194	0	0	0.0	0.0
NM_001112697	12669	Chrm1	cholinergic receptor, muscarinic 1, CNS, transcript variant 1	chr19:8664005-8683602	6286	0	0	0.0	0.0
NM_033269	12671	Chrm3	cholinergic receptor, muscarinic 3, cardiac	chr13:9876613-10360803	3168	3	14	0.016624	0.097617
NM_007699	12672	Chrm4	cholinergic receptor, muscarinic 4	chr2:91922189-91929829	2768	130	119	1.228775	0.958613
NM_007700	12675	Chuk	conserved helix-loop-helix ubiquitous kinase, transcript variant 1	chr19:44073334-44107477	3500	1299	1635	9.772483	10.482996
NM_001162410	12675	Chuk	conserved helix-loop-helix ubiquitous kinase, transcript variant 2	chr19:44073334-44107477	3483	758	434	5.725864	2.792886
NM_001301427	12677	Vsx2	visual system homeobox 2, transcript variant 1	chr12:84569828-84595457	3261	2	7	0.01615	0.041298
NM_007701	12677	Vsx2	visual system homeobox 2, transcript variant 2	chr12:84569828-84595457	3204	0	0	0.0	0.0
NM_007702	12683	Cidea	cell death-inducing DNA fragmentation factor, alpha subunit-like effector A	chr18:67343564-67367794	1164	2	36	0.044772	0.693804
NM_009894	12684	Cideb	cell death-inducing DNA fragmentation factor, alpha subunit-like effector B	chr14:55754055-55758424	1173	10	0	0.224483	0.0
NM_007703	12686	Elovl3	elongation of very long chain fatty acids (FEN1/Elo2, SUR4/Elo3, yeast)-like 3	chr19:46131899-46135694	1879	0	0	0.0	0.0
NM_001005784	12695	Inadl	InaD-like (Drosophila), transcript variant 2	chr4:98395826-98497633	3335	174	195	1.368648	1.312078
NM_172696	12695	Inadl	InaD-like (Drosophila), transcript variant 1	chr4:98395826-98719603	7305	100	1404	0.357725	4.312894
NM_001005787	12695	Inadl	InaD-like (Drosophila), transcript variant 4	chr4:98546634-98689010	2833	0	20	0.0	0.15124
NM_007704	12695	Inadl	InaD-like (Drosophila), transcript variant 3	chr4:98546634-98719603	3855	0	0	0.0	0.0
NM_007705	12696	Cirbp	cold inducible RNA binding protein	chr10:80167841-80171653	1256	1216	1418	25.49061	25.336927
NM_001317354	12700	Cish	cytokine inducible SH2-containing protein, transcript variant 2	chr9:107296659-107302784	2793	31	82	0.287004	0.651806
NM_009895	12700	Cish	cytokine inducible SH2-containing protein, transcript variant 1	chr9:107296659-107302784	3014	90	134	0.780608	0.99474
NM_007707	12702	Socs3	suppressor of cytokine signaling 3	chr11:117966087-117969366	2724	7273	3577	70.30024	29.469542
NM_009896	12703	Socs1	suppressor of cytokine signaling 1, transcript variant 2	chr16:10783809-10785536	1219	30	87	0.635276	1.598615
NM_001271603	12703	Socs1	suppressor of cytokine signaling 1, transcript variant 1	chr16:10783809-10785536	1339	19	64	0.355398	1.058567
NM_007708	12704	Cit	citron	chr5:115845656-116006341	6896	1959	1890	7.478473	6.148645
NM_001276473	12705	Cited1	Cbp/p300-interacting transactivator with Glu/Asp-rich carboxy-terminal domain 1, transcript variant 3	chrX:102247378-102250776	773	0	27	0.0	0.769124
NM_001276474	12705	Cited1	Cbp/p300-interacting transactivator with Glu/Asp-rich carboxy-terminal domain 1, transcript variant 4	chrX:102247378-102250776	1020	0	28	0.0	0.603349
NM_007709	12705	Cited1	Cbp/p300-interacting transactivator with Glu/Asp-rich carboxy-terminal domain 1, transcript variant 1	chrX:102247378-102251843	1107	22	131	0.523072	2.636969
NM_001276466	12705	Cited1	Cbp/p300-interacting transactivator with Glu/Asp-rich carboxy-terminal domain 1, transcript variant 2	chrX:102247378-102252181	904	0	280	0.0	6.927502
NM_021273	12709	Ckb	creatine kinase, brain	chr12:111669355-111672338	1478	10313	43392	183.729324	658.960754
NM_007710	12715	Ckm	creatine kinase, muscle	chr7:19411094-19421583	1415	2	9	0.034086	0.1269
NM_009897	12716	Ckmt1	creatine kinase, mitochondrial 1, ubiquitous	chr2:121358641-121363737	1589	517	817	8.556895	11.533928
NM_001301374	12721	Coro1a	coronin, actin binding protein 1A, transcript variant 1	chr7:126699774-126704220	1746	0	0	0.0	0.0
NM_009898	12721	Coro1a	coronin, actin binding protein 1A, transcript variant 2	chr7:126699774-126704816	1659	367	235	5.822803	3.171116
NR_130895	12722	Clca3a1	chloride channel accessory 3A1, transcript variant 2	chr3:144729677-144760977	3798	0	0	0.0	0.0
NM_009899	12722	Clca3a1	chloride channel accessory 3A1, transcript variant 1	chr3:144729677-144760977	3899	0	0	0.0	0.0
NM_013491	12723	Clcn1	chloride channel, voltage-sensitive 1	chr6:42286685-42314656	3545	7	0	0.049631	0.0
NM_009900	12724	Clcn2	chloride channel, voltage-sensitive 2	chr16:20702966-20716636	3645	548	724	3.952593	4.458129
NM_173876	12725	Clcn3	chloride channel, voltage-sensitive 3, transcript variant c	chr8:60910389-60954799	5250	41	310	0.204269	1.32533
NM_007711	12725	Clcn3	chloride channel, voltage-sensitive 3, transcript variant a	chr8:60910389-60983311	5529	1689	1513	8.041882	6.140717
NM_173873	12725	Clcn3	chloride channel, voltage-sensitive 3, transcript variant b	chr8:60910389-60983311	5705	1309	1025	6.039326	4.029982
NM_173874	12725	Clcn3	chloride channel, voltage-sensitive 3, transcript variant e	chr8:60910389-60983311	5781	760	1268	3.45805	4.92005
NM_001302386	12727	Clcn4	chloride channel, voltage-sensitive 4, transcript variant 2	chr7:7282309-7298836	4159	242	181	1.527639	0.975102
NM_001302387	12727	Clcn4	chloride channel, voltage-sensitive 4, transcript variant 3	chr7:7282309-7298836	4221	88	109	0.546972	0.575183
NM_011334	12727	Clcn4	chloride channel, voltage-sensitive 4, transcript variant 1	chr7:7282309-7299557	4631	0	447	0.0	2.164273
NR_126156	12727	Clcn4	chloride channel, voltage-sensitive 4, transcript variant 4	chr7:7298001-7299557	658	0	0	0.0	0.0
NR_126157	12727	Clcn4	chloride channel, voltage-sensitive 4, transcript variant 5	chr7:7298001-7300851	542	0	0	0.0	0.0
NM_016691	12728	Clcn5	chloride channel, voltage-sensitive 5, transcript variant 1	chrX:7158412-7188714	3788	80	976	0.552145	5.780728
NM_001243762	12728	Clcn5	chloride channel, voltage-sensitive 5, transcript variant 2	chrX:7158412-7319358	4170	241	581	1.52136	3.122095
NM_023671	12729	Clns1a	chloride channel, nucleotide-sensitive, 1A	chr7:97696657-97720793	3395	7386	8089	57.280098	53.47287
NM_001146307	12733	Clcnka	chloride channel, voltage-sensitive Ka, transcript variant 2	chr4:141384611-141398099	2405	0	0	0.0	0.0
NM_024412	12733	Clcnka	chloride channel, voltage-sensitive Ka, transcript variant 1	chr4:141384611-141398706	2409	34	9	0.370668	0.074538
NM_016674	12737	Cldn1	claudin 1	chr16:26356646-26371839	3241	6	17	0.048748	0.110807
NM_016675	12738	Cldn2	claudin 2	chrX:139800808-139811388	3066	3	3	0.017177	0.014641
NM_009902	12739	Cldn3	claudin 3	chr5:134986214-134987476	1263	101	392	2.093952	6.96483
NM_009903	12740	Cldn4	claudin 4	chr5:134945124-134946934	1811	2651	9797	38.537056	121.418404
NM_013805	12741	Cldn5	claudin 5	chr16:18776847-18778262	1416	38	22	0.702228	0.348727
NM_001329627	12745	Clgn	Mus musculus calmegin (Clgn), transcript variant 2	chr8:83389842-83428552	3927	59	120	0.39063	0.680774
NM_001329680	12745	Clgn	Mus musculus calmegin (Clgn), transcript variant 3	chr8:83389842-83428552	3968	0	0	0.0	0.0
NM_009904	12745	Clgn	calmegin	chr8:83389842-83428552	4050	62	89	0.400859	0.491964
NM_001042634	12747	Clk1	CDC-like kinase 1, transcript variant 1	chr1:58411988-58424088	1830	1762	1409	25.351002	17.270422
NR_027854	12747	Clk1	CDC-like kinase 1, transcript variant 3	chr1:58411988-58424088	3088	875	419	7.458411	3.039554
NR_027853	12747	Clk1	CDC-like kinase 1, transcript variant 2	chr1:58411988-58424088	1739	714	574	10.806715	7.400609
NM_007712	12748	Clk2	CDC-like kinase 2, transcript variant 1	chr3:89164795-89177087	2320	588	795	6.66482	7.683596
NM_001163432	12748	Clk2	CDC-like kinase 2, transcript variant 2	chr3:89164795-89177087	2317	898	933	10.199072	9.036045
NM_007714	12750	Clk4	CDC like kinase 4, transcript variant 1	chr11:51263114-51281770	1955	686	566	9.229302	6.489677
NM_001304744	12750	Clk4	CDC like kinase 4, transcript variant 2	chr11:51263114-51281770	1703	165	268	2.536557	3.52019
NM_009906	12751	Tpp1	tripeptidyl peptidase I	chr7:105744816-105752235	3553	3565	4315	26.414312	27.25779
NM_001329789	12752	Cln3	Mus musculus ceroid lipofuscinosis, neuronal 3, juvenile (Batten, Spielmeyer-Vogt disease) (Cln3), transcript variant 3	chr7:126571207-126583236	2496	122	215	1.282772	1.931483
NM_009907	12752	Cln3	ceroid lipofuscinosis, neuronal 3, juvenile (Batten, Spielmeyer-Vogt disease), transcript variant 2	chr7:126571207-126583236	2568	268	217	2.742551	1.89621
NM_001146311	12752	Cln3	ceroid lipofuscinosis, neuronal 3, juvenile (Batten, Spielmeyer-Vogt disease), transcript variant 1	chr7:126571207-126585817	3203	18	279	0.144591	1.953851
NM_001305222	12753	Clock	circadian locomotor output cycles kaput, transcript variant 3	chr5:76209868-76303502	9603	152	140	0.414183	0.325301
NM_007715	12753	Clock	circadian locomotor output cycles kaput, transcript variant 1	chr5:76209868-76304548	9787	313	304	0.840685	0.696631
NM_001289826	12753	Clock	circadian locomotor output cycles kaput, transcript variant 2	chr5:76209868-76304792	9744	523	689	1.412074	1.584817
NM_016760	12757	Clta	clathrin, light polypeptide (Lca), transcript variant 3	chr4:44012643-44032846	1134	248	219	5.748075	4.320225
NM_001080384	12757	Clta	clathrin, light polypeptide (Lca), transcript variant 1	chr4:44012643-44032846	1080	8979	11648	218.915604	242.063263
NM_001080385	12757	Clta	clathrin, light polypeptide (Lca), transcript variant 2	chr4:44012643-44032846	1170	3	4	0.047623	0.057634
NM_001080386	12757	Clta	clathrin, light polypeptide (Lca), transcript variant 4	chr4:44012643-44032846	1074	664	733	16.260292	15.308039
NM_001290470	12757	Clta	clathrin, light polypeptide (Lca), transcript variant 5	chr4:44012650-44032848	1111	0	5	0.0	0.087327
NM_013492	12759	Clu	clusterin	chr14:65968483-65981548	1811	208	1621	3.022588	20.085115
NM_001111110	12763	Cmah	cytidine monophospho-N-acetylneuraminic acid hydroxylase, transcript variant 2	chr13:24327404-24477289	9747	0	0	0.0	0.0
NM_001284519	12763	Cmah	cytidine monophospho-N-acetylneuraminic acid hydroxylase, transcript variant 3	chr13:24327404-24477289	9909	0	12	0.0	0.027182
NM_001284520	12763	Cmah	cytidine monophospho-N-acetylneuraminic acid hydroxylase, transcript variant 4	chr13:24415122-24477289	9264	0	0	0.0	0.0
NM_007717	12763	Cmah	cytidine monophospho-N-acetylneuraminic acid hydroxylase, transcript variant 1	chr13:24415122-24477289	9402	0	0	0.0	0.0
NM_009908	12764	Cmas	cytidine monophospho-N-acetylneuraminic acid synthetase	chr6:142756686-142775714	1760	2504	2753	37.460148	35.097286
NM_009909	12765	Cxcr2	chemokine (C-X-C motif) receptor 2	chr1:74153994-74161246	3043	0	0	0.0	0.0
NM_009910	12766	Cxcr3	chemokine (C-X-C motif) receptor 3	chrX:101731535-101734147	1609	0	0	0.0	0.0
NM_009911	12767	Cxcr4	chemokine (C-X-C motif) receptor 4	chr1:128588199-128592299	1814	116	64	1.68083	0.786263
NM_009912	12768	Ccr1	chemokine (C-C motif) receptor 1	chr9:123962126-123968692	2831	0	0	0.0	0.0
NM_009913	12769	Ccr9	chemokine (C-C motif) receptor 9, transcript variant 2	chr9:123767211-123783457	4324	0	0	0.0	0.0
NM_001166625	12769	Ccr9	chemokine (C-C motif) receptor 9, transcript variant 1	chr9:123767211-123783457	4392	0	3	0.0	0.010221
NM_007718	12770	Ccr1l1	chemokine (C-C motif) receptor 1-like 1	chr9:123976949-123978408	1460	0	0	0.0	0.0
NM_009914	12771	Ccr3	chemokine (C-C motif) receptor 3	chr9:124021971-124031689	3273	0	0	0.0	0.0
NM_009915	12772	Ccr2	chemokine (C-C motif) receptor 2	chr9:124102183-124109140	3589	0	0	0.0	0.0
NM_009916	12773	Ccr4	chemokine (C-C motif) receptor 4	chr9:114490316-114496544	2787	15	57	0.137512	0.453785
NM_009917	12774	Ccr5	chemokine (C-C motif) receptor 5	chr9:124121543-124127183	2926	0	0	0.0	0.0
NM_001301713	12775	Ccr7	chemokine (C-C motif) receptor 7, transcript variant 2	chr11:99144199-99155077	1925	0	1	0.0	0.008197
NM_007719	12775	Ccr7	chemokine (C-C motif) receptor 7, transcript variant 1	chr11:99144199-99155077	1975	6	23	0.0796	0.252275
NM_007720	12776	Ccr8	chemokine (C-C motif) receptor 8	chr9:120092133-120094906	1156	0	0	0.0	0.0
NM_007721	12777	Ccr10	chemokine (C-C motif) receptor 10	chr11:101172998-101175443	1725	0	0	0.0	0.0
NM_007722	12778	Ackr3	atypical chemokine receptor 3, transcript variant 2	chr1:90203980-90215722	2036	190	365	2.450513	4.020356
NM_001271607	12778	Ackr3	atypical chemokine receptor 3, transcript variant 1	chr1:90203980-90215722	2319	3	3	0.02696	0.019358
NM_013806	12780	Abcc2	ATP-binding cassette, sub-family C (CFTR/MRP), member 2	chr19:43782308-43838218	5389	7	5	0.031629	0.01666
NM_001347325	12785	Cnbp	Mus musculus cellular nucleic acid binding protein (Cnbp), transcript variant 4	chr6:87842615-87851106	2175	3029	4106	36.670517	42.36974
NM_001109745	12785	Cnbp	cellular nucleic acid binding protein, transcript variant 2	chr6:87842615-87851106	2157	631	1102	7.693497	11.45712
NM_001109746	12785	Cnbp	cellular nucleic acid binding protein, transcript variant 3	chr6:87842615-87851106	2154	1258	1894	15.374566	19.734467
NM_013493	12785	Cnbp	cellular nucleic acid binding protein, transcript variant 1	chr6:87842615-87851106	2178	1135	1547	13.716887	15.933578
NM_007723	12788	Cnga1	cyclic nucleotide gated channel alpha 1	chr5:72603697-72642752	2738	0	0	0.0	0.0
NM_007724	12789	Cnga2	cyclic nucleotide gated channel alpha 2	chrX:71991849-72010218	3064	0	0	0.0	0.0
NM_001282010	12790	Cnga3	cyclic nucleotide gated channel alpha 3, transcript variant 1	chr1:37218278-37263384	3609	207	112	1.506986	0.69077
NM_009918	12790	Cnga3	cyclic nucleotide gated channel alpha 3, transcript variant 2	chr1:37219205-37263384	3554	0	0	0.0	0.0
NM_009919	12793	Cnih1	cornichon family AMPA receptor auxiliary protein 1	chr14:46775568-46788357	1483	2313	3469	41.056324	52.503521
NM_009920	12794	Cnih2	cornichon family AMPA receptor auxiliary protein 2, transcript variant 1	chr19:5092868-5098521	1343	68	92	1.31654	1.527488
NM_001302333	12794	Cnih2	cornichon family AMPA receptor auxiliary protein 2, transcript variant 2	chr19:5092868-5098521	1369	2	0	0.028592	0.0
NM_013807	12795	Plk3	polo-like kinase 3, transcript variant 1	chr4:117128655-117133963	2378	822	768	9.101825	7.244855
NM_001313916	12795	Plk3	polo-like kinase 3, transcript variant 2	chr4:117128655-117133963	2327	68	60	0.76669	0.574244
NM_009921	12796	Camp	cathelicidin antimicrobial peptide	chr9:109847377-109849456	599	0	0	0.0	0.0
NM_009922	12797	Cnn1	calponin 1	chr9:22099253-22109221	1987	128	627	1.693774	7.077177
NM_007725	12798	Cnn2	calponin 2	chr10:79988600-79995400	1782	1374	10996	20.296177	138.491989
NM_009923	12799	Cnp	2',3'-cyclic nucleotide 3' phosphodiesterase, transcript variant 2	chr11:100574939-100581739	2333	531	895	5.99226	8.609208
NM_001146318	12799	Cnp	2',3'-cyclic nucleotide 3' phosphodiesterase, transcript variant 1	chr11:100575891-100581739	2548	16	14	0.164922	0.12201
NM_007726	12801	Cnr1	cannabinoid receptor 1 (brain)	chr4:33924632-33948831	5807	61	45	0.272719	0.173399
NM_009924	12802	Cnr2	cannabinoid receptor 2 (macrophage), transcript variant 1	chr4:135895189-135920219	4084	0	0	0.0	0.0
NM_001305278	12802	Cnr2	cannabinoid receptor 2 (macrophage), transcript variant 2	chr4:135911680-135920219	3906	0	0	0.0	0.0
NM_170786	12803	Cntf	ciliary neurotrophic factor	chr19:12763528-12765632	1205	37	16	0.793783	0.293274
NM_001136056	12804	Cntfr	ciliary neurotrophic factor receptor, transcript variant 2	chr4:41657498-41695453	2006	199	766	2.607737	8.565326
NM_016673	12804	Cntfr	ciliary neurotrophic factor receptor, transcript variant 1	chr4:41657498-41697091	1977	0	128	0.0	1.447925
NM_001159648	12805	Cntn1	contactin 1, transcript variant 3	chr15:92051165-92341967	5671	0	0	0.0	0.0
NM_007727	12805	Cntn1	contactin 1, transcript variant 2	chr15:92128128-92341967	5720	0	0	0.0	0.0
NM_001159647	12805	Cntn1	contactin 1, transcript variant 1	chr15:92161357-92341967	5817	4	26	0.017479	0.100285
NM_001146323	12807	Hps3	Hermansky-Pudlak syndrome 3, transcript variant 2	chr3:19995945-20035310	3615	72	148	0.521793	0.913413
NM_080634	12807	Hps3	Hermansky-Pudlak syndrome 3, transcript variant 1	chr3:19995945-20035310	4011	822	392	5.39506	2.188833
NM_001146324	12807	Hps3	Hermansky-Pudlak syndrome 3, transcript variant 3	chr3:20015221-20035310	2335	44	78	0.486393	0.742206
NM_001282994	12808	Cobl	cordon-bleu WH2 repeat, transcript variant 3	chr11:12236676-12412140	5449	0	0	0.0	0.0
NM_172496	12808	Cobl	cordon-bleu WH2 repeat, transcript variant 1	chr11:12236676-12464960	5618	2488	1921	11.661171	7.674739
NM_001282993	12808	Cobl	cordon-bleu WH2 repeat, transcript variant 2	chr11:12236676-12464960	5543	688	361	3.266028	1.459833
NM_001198835	12810	Coch	cochlin, transcript variant 2	chr12:51593341-51605773	2484	114	136	1.198024	1.224651
NM_007728	12810	Coch	cochlin, transcript variant 1	chr12:51593341-51605773	2683	55	5	0.530123	0.04033
NM_016706	12812	Coil	coilin	chr11:88973935-88991613	2607	1555	1593	15.699318	13.710526
NM_009925	12813	Col10a1	collagen, type X, alpha 1	chr10:34389981-34397085	3130	0	0	0.0	0.0
NM_007729	12814	Col11a1	collagen, type XI, alpha 1	chr3:114030540-114220756	7705	137	446	0.466338	1.297868
NM_001317722	12815	Col11a2	collagen, type XI, alpha 2, transcript variant 1	chr17:34039138-34066684	6541	2	22	0.008051	0.075493
NM_009926	12815	Col11a2	collagen, type XI, alpha 2, transcript variant 2	chr17:34039138-34066684	6346	0	0	0.0	0.0
NM_001290308	12816	Col12a1	collagen, type XII, alpha 1	chr9:79598987-79718722	11719	3	582	0.004494	1.113655
NM_001304757	12817	Col13a1	collagen, type XIII, alpha 1, transcript variant 2	chr10:61838234-61979108	2972	0	0	0.0	0.0
NM_007731	12817	Col13a1	collagen, type XIII, alpha 1, transcript variant 1	chr10:61838234-61979108	3164	2	7	0.016645	0.049588
NM_181277	12818	Col14a1	collagen, type XIV, alpha 1	chr15:55307750-55520803	6448	6	7	0.021915	0.020886
NM_009928	12819	Col15a1	collagen, type XV, alpha 1	chr4:47208012-47313165	5319	0	0	0.0	0.0
NM_007732	12821	Col17a1	collagen, type XVII, alpha 1, transcript variant 2	chr19:47646341-47692042	5428	0	0	0.0	0.0
NM_001290825	12821	Col17a1	collagen, type XVII, alpha 1, transcript variant 1	chr19:47646341-47692042	5539	24	35	0.111268	0.139722
NM_001109991	12822	Col18a1	collagen, type XVIII, alpha 1, transcript variant 1	chr10:77052179-77113705	5628	159	136	0.741335	0.540973
NM_009929	12822	Col18a1	collagen, type XVIII, alpha 1, transcript variant 2	chr10:77052179-77166530	5044	10168	13262	53.080574	59.012676
NM_007733	12823	Col19a1	collagen, type XIX, alpha 1	chr1:24257683-24587437	10542	0	0	0.0	0.0
NM_031163	12824	Col2a1	collagen, type II, alpha 1, transcript variant 1	chr15:97975602-98004724	5133	39	165	0.200016	0.717768
NM_001113515	12824	Col2a1	collagen, type II, alpha 1, transcript variant 2	chr15:97975602-98004724	4929	0	7	0.0	0.029754
NM_009930	12825	Col3a1	collagen, type III, alpha 1	chr1:45311538-45349706	5564	3	1138	0.009465	4.588944
NM_009931	12826	Col4a1	collagen, type IV, alpha 1, transcript variant 1	chr8:11198423-11312826	6615	0	3197	0.0	10.845249
NR_133670	12826	Col4a1	collagen, type IV, alpha 1, transcript variant 2	chr8:11198423-11312826	6632	304	0	1.203191	0.0
NM_009932	12827	Col4a2	collagen, type IV, alpha 2	chr8:11312805-11449287	6450	124	2297	0.506145	7.990594
NM_007734	12828	Col4a3	collagen, type IV, alpha 3	chr1:82586921-82722059	8609	0	3	0.0	0.005214
NM_007735	12829	Col4a4	collagen, type IV, alpha 4	chr1:82450723-82586849	7808	0	0	0.0	0.0
NM_001163155	12830	Col4a5	collagen, type IV, alpha 5, transcript variant 1	chrX:141475419-141689235	6491	14	77	0.056793	0.26443
NM_007736	12830	Col4a5	collagen, type IV, alpha 5, transcript variant 2	chrX:141475419-141689235	6319	0	0	0.0	0.0
NM_015734	12831	Col5a1	collagen, type V, alpha 1	chr2:27886425-28039510	8402	223	4243	0.696882	11.334449
NM_007737	12832	Col5a2	collagen, type V, alpha 2	chr1:45374331-45503282	6615	55	186	0.216721	0.630193
NM_009933	12833	Col6a1	collagen, type VI, alpha 1	chr10:76708792-76726044	3976	0	22	0.0	0.118549
NM_146007	12834	Col6a2	collagen, type VI, alpha 2	chr10:76595756-76623404	3729	28	16	0.197132	0.096306
NM_001347207	12834	Col6a2	Mus musculus collagen, type VI, alpha 2 (Col6a2), transcript variant 2	chr10:76597835-76623630	4958	8	4	0.040247	0.018108
NM_001243009	12835	Col6a3	collagen, type VI, alpha 3, transcript variant 2	chr1:90766860-90843971	9020	0	0	0.0	0.0
NM_001243008	12835	Col6a3	collagen, type VI, alpha 3, transcript variant 1	chr1:90766860-90843971	10841	0	26	0.0	0.05381
NM_007738	12836	Col7a1	collagen, type VII, alpha 1	chr9:108953745-108984875	9198	16	819	0.045181	1.996304
NM_007739	12837	Col8a1	collagen, type VIII, alpha 1	chr16:57624256-57754737	5110	0	51	0.0	0.223449
NM_007740	12839	Col9a1	collagen, type IX, alpha 1, transcript variant 1	chr1:24177610-24252738	3888	0	6	0.0	0.034638
NM_001290691	12839	Col9a1	collagen, type IX, alpha 1, transcript variant 2	chr1:24195203-24252738	3097	0	0	0.0	0.0
NM_007741	12840	Col9a2	collagen, type IX, alpha 2	chr4:121039566-121055325	2746	109	56	1.042943	0.457452
NM_009936	12841	Col9a3	collagen, type IX, alpha 3	chr2:180598222-180622185	2846	72	27	0.663368	0.206888
NM_007742	12842	Col1a1	collagen, type I, alpha 1	chr11:94936224-94953042	5930	0	874	0.0	3.306694
NM_007743	12843	Col1a2	collagen, type I, alpha 2	chr6:4505618-4541543	5222	2	150	0.010085	0.641074
NM_016685	12845	Comp	cartilage oligomeric matrix protein	chr8:70373548-70382066	2426	16	40	0.173665	0.367472
NM_001111063	12846	Comt	catechol-O-methyltransferase, transcript variant 3	chr16:18406882-18413494	1982	2	2	0.013286	0.022649
NM_001111062	12846	Comt	catechol-O-methyltransferase, transcript variant 1	chr16:18406882-18426716	2171	348	840	4.214427	8.677814
NM_007744	12846	Comt	catechol-O-methyltransferase, transcript variant 2	chr16:18406882-18426716	2114	84	214	1.033992	2.268203
NM_009938	12847	Copa	coatomer protein complex subunit alpha	chr1:172082529-172122332	4629	12562	13884	71.453171	67.320419
NM_001285507	12848	Cops2	COP9 signalosome subunit 2, transcript variant 1	chr2:125830302-125859082	3337	2172	2614	17.1381	17.581924
NM_001285513	12848	Cops2	COP9 signalosome subunit 2, transcript variant 4	chr2:125830302-125859082	3128	121	163	1.018536	1.166531
NM_001285512	12848	Cops2	COP9 signalosome subunit 2, transcript variant 3	chr2:125830302-125859082	3364	0	0	0.0	0.0
NM_009939	12848	Cops2	COP9 signalosome subunit 2, transcript variant 2	chr2:125830302-125859082	3316	4689	5816	37.226944	39.367214
NM_001304758	12850	Coq7	demethyl-Q 7, transcript variant 2	chr7:118509659-118533356	1270	0	0	0.0	0.0
NM_009940	12850	Coq7	demethyl-Q 7, transcript variant 1	chr7:118525062-118533356	914	1161	1252	33.447571	30.737448
NM_007745	12854	Cort	cortistatin	chr4:149125034-149126763	677	13	4	0.50151	0.101124
NM_001017429	12856	Cox17	cytochrome c oxidase assembly protein 17	chr16:38346999-38352763	436	1609	1892	97.168312	97.371872
NM_009941	12857	Cox4i1	cytochrome c oxidase subunit IV isoform 1, transcript variant 1	chr8:120668225-120674209	744	18845	17442	666.953857	526.198608
NM_001293559	12857	Cox4i1	cytochrome c oxidase subunit IV isoform 1, transcript variant 2	chr8:120668320-120674209	669	242	481	9.501291	16.105148
NM_007747	12858	Cox5a	cytochrome c oxidase subunit Va	chr9:57521232-57532426	692	7488	9614	284.93219	311.817413
NM_009942	12859	Cox5b	cytochrome c oxidase subunit Vb	chr1:36691487-36693388	569	7183	7892	332.402649	311.306488
NM_007748	12861	Cox6a1	cytochrome c oxidase subunit VIa polypeptide 1	chr5:115345654-115348955	533	7188	8155	355.0672	343.398987
NM_009943	12862	Cox6a2	cytochrome c oxidase subunit VIa polypeptide 2	chr7:128205435-128206366	659	0	0	0.0	0.0
NM_053071	12864	Cox6c	cytochrome c oxidase subunit VIc	chr15:35931976-35938246	503	5365	4251	280.822998	189.660477
NM_009944	12865	Cox7a1	cytochrome c oxidase subunit VIIa 1	chr7:30184171-30186030	366	82	108	5.887033	6.587396
NM_009945	12866	Cox7a2	cytochrome c oxidase subunit VIIa 2	chr9:79755241-79759853	754	4066	4906	141.964203	146.0186
NM_007749	12867	Cox7c	cytochrome c oxidase subunit VIIc	chr13:86044798-86046795	449	7600	6159	445.686523	307.8508
NM_007750	12868	Cox8a	cytochrome c oxidase subunit VIIIa	chr19:7215158-7217616	545	10010	9491	483.629211	390.843018
NM_007751	12869	Cox8b	cytochrome c oxidase subunit VIIIb	chr7:140898942-140900446	363	0	0	0.0	0.0
NM_007752	12870	Cp	ceruloplasmin, transcript variant 2	chr3:19957054-19992998	3889	0	0	0.0	0.0
NM_001276248	12870	Cp	ceruloplasmin, transcript variant 3	chr3:19957054-20007609	4561	0	0	0.0	0.0
NM_001276250	12870	Cp	ceruloplasmin, transcript variant 4	chr3:19957054-20009750	4712	0	0	0.0	0.0
NM_007753	12873	Cpa3	carboxypeptidase A3, mast cell	chr3:20215616-20242181	1453	0	0	0.0	0.0
NM_007754	12874	Cpd	carboxypeptidase D	chr11:76777208-76847008	9152	718	1493	2.063362	3.660528
NM_013494	12876	Cpe	carboxypeptidase E	chr8:64592551-64693109	2163	274	389	3.327663	4.034684
NM_001252526	12877	Cpeb1	cytoplasmic polyadenylation element binding protein 1, transcript variant 3	chr7:81347026-81454758	3096	71	0	0.595394	0.0
NM_001252525	12877	Cpeb1	cytoplasmic polyadenylation element binding protein 1, transcript variant 1	chr7:81347026-81454758	3114	6	61	0.043545	0.435
NM_007755	12877	Cpeb1	cytoplasmic polyadenylation element binding protein 1, transcript variant 2	chr7:81347026-81454758	3111	0	168	0.0	1.208492
NM_001004455	12879	Cys1	cystin 1, transcript variant 2	chr12:24665838-24681795	1767	0	0	0.0	0.0
NM_001161807	12879	Cys1	cystin 1, transcript variant 3	chr12:24665838-24681795	1807	0	0	0.0	0.0
NM_138686	12879	Cys1	cystin 1, transcript variant 1	chr12:24665838-24681795	1838	0	0	0.0	0.0
NM_007756	12889	Cplx1	complexin 1	chr5:108518554-108550027	2192	70	27	0.839464	0.268766
NM_009946	12890	Cplx2	complexin 2	chr13:54371349-54383917	4928	16	123	0.085281	0.55648
NM_001136057	12891	Cpne6	copine VI, transcript variant 1	chr14:55510448-55517431	2201	0	0	0.0	0.0
NM_001146183	12891	Cpne6	copine VI, transcript variant 3	chr14:55510448-55517431	2175	0	0	0.0	0.0
NM_009947	12891	Cpne6	copine VI, transcript variant 2	chr14:55511360-55517431	2004	0	0	0.0	0.0
NM_007757	12892	Cpox	coproporphyrinogen oxidase	chr16:58670208-58680389	3184	2167	2486	17.918789	17.518721
NM_013495	12894	Cpt1a	carnitine palmitoyltransferase 1a, liver	chr19:3323301-3385733	4301	2608	1591	15.961773	8.300035
NM_009948	12895	Cpt1b	carnitine palmitoyltransferase 1b, muscle	chr15:89416405-89425862	2894	208	159	1.889035	1.227663
NM_009949	12896	Cpt2	carnitine palmitoyltransferase 2	chr4:107903982-107923589	2350	952	1244	10.663785	11.878308
NM_007758	12902	Cr2	complement receptor 2	chr1:195136811-195176715	6207	3	0	0.008485	0.0
NM_013496	12903	Crabp1	cellular retinoic acid binding protein I, transcript variant 1	chr9:54764748-54773110	802	354	278	11.59908	7.760361
NM_001284507	12903	Crabp1	cellular retinoic acid binding protein I, transcript variant 2	chr9:54764748-54773110	688	0	0	0.0	0.0
NM_007759	12904	Crabp2	cellular retinoic acid binding protein II	chr3:87948693-87953372	900	390	285	11.404697	7.089918
NM_001330138	12905	Cradd	Mus musculus CASP2 and RIPK1 domain containing adaptor with death domain (Cradd), transcript variant 1	chr10:95174740-95323709	1784	274	274	4.037122	3.44564
NM_001330141	12905	Cradd	Mus musculus CASP2 and RIPK1 domain containing adaptor with death domain (Cradd), transcript variant 4	chr10:95174740-95324137	1676	46	51	0.714196	0.676517
NM_009950	12905	Cradd	CASP2 and RIPK1 domain containing adaptor with death domain	chr10:95174740-95324137	1696	78	55	1.199582	0.719292
NM_001330175	12905	Cradd	Mus musculus CASP2 and RIPK1 domain containing adaptor with death domain (Cradd), transcript variant 3	chr10:95174740-95324137	1680	77	113	1.203453	1.507341
NM_007760	12908	Crat	carnitine acetyltransferase	chr2:30400476-30415748	4393	487	528	2.9143	2.696268
NM_007761	12909	Crcp	calcitonin gene-related peptide-receptor component protein	chr5:130029306-130060783	1470	1156	1360	20.705229	20.757458
NM_133828	12912	Creb1	cAMP responsive element binding protein 1, transcript variant A	chr1:64532804-64604548	8379	2657	1981	8.349754	5.30432
NM_009952	12912	Creb1	cAMP responsive element binding protein 1, transcript variant B	chr1:64532804-64604548	8421	780	626	2.436838	1.667263
NM_001037726	12912	Creb1	cAMP responsive element binding protein 1, transcript variant C	chr1:64532804-64604548	8257	248	263	0.790156	0.713397
NM_013497	12913	Creb3	cAMP responsive element binding protein 3	chr4:43562634-43567060	1582	333	970	5.528098	13.752561
NM_001025432	12914	Crebbp	CREB binding protein	chr16:4084048-4213404	7507	2224	2183	7.799808	6.52428
NM_017406	12915	Atf6b	activating transcription factor 6 beta	chr17:34647146-34655074	2566	2052	2435	21.048422	21.295656
NM_001311067	12916	Crem	cAMP responsive element modulator, transcript variant 18	chr18:3266354-3281132	2199	1	4	0.010196	0.037562
NM_001311066	12916	Crem	cAMP responsive element modulator, transcript variant 17	chr18:3266354-3281132	2153	0	0	0.0	0.0
NM_001110854	12916	Crem	cAMP responsive element modulator, transcript variant 10	chr18:3266354-3281747	2029	1	1	0.002698	0.001643
NM_001110855	12916	Crem	cAMP responsive element modulator, transcript variant 11	chr18:3266354-3281747	1993	0	0	0.0	0.0
NM_001110853	12916	Crem	cAMP responsive element modulator, transcript variant 9	chr18:3266354-3299556	2253	0	0	0.0	0.0
NM_001110850	12916	Crem	cAMP responsive element modulator, transcript variant 4	chr18:3266354-3327591	2387	0	11	0.0	0.100586
NM_001271506	12916	Crem	cAMP responsive element modulator, transcript variant 15	chr18:3266354-3327591	2723	0	20	0.0	0.164393
NM_001271503	12916	Crem	cAMP responsive element modulator, transcript variant 12	chr18:3266354-3327591	2137	0	9	0.0	0.091092
NM_013498	12916	Crem	cAMP responsive element modulator, transcript variant 3	chr18:3266354-3327591	2423	32	20	0.346518	0.179097
NM_001110859	12916	Crem	cAMP responsive element modulator, transcript variant 1	chr18:3266354-3327591	2362	0	6	0.0	0.056096
NR_073193	12916	Crem	cAMP responsive element modulator, transcript variant 16	chr18:3266354-3327591	2630	0	2	0.0	0.014175
NM_001271505	12916	Crem	cAMP responsive element modulator, transcript variant 14	chr18:3266354-3327591	2612	49	16	0.489376	0.129792
NM_001110856	12916	Crem	cAMP responsive element modulator, transcript variant 2	chr18:3266354-3327591	2570	0	21	0.0	0.176302
NM_001110857	12916	Crem	cAMP responsive element modulator, transcript variant 5	chr18:3266354-3327591	2026	21	5	0.261467	0.048701
NM_001110858	12916	Crem	cAMP responsive element modulator, transcript variant 6	chr18:3266354-3327591	1990	0	7	0.0	0.078843
NM_001271504	12916	Crem	cAMP responsive element modulator, transcript variant 13	chr18:3266354-3327591	2534	0	13	0.0	0.108079
NM_001110851	12916	Crem	cAMP responsive element modulator, transcript variant 7	chr18:3294166-3337589	1587	6	63	0.098371	0.88006
NM_001110852	12916	Crem	cAMP responsive element modulator, transcript variant 8	chr18:3294166-3337589	1440	104	83	1.898218	1.292542
NM_205769	12918	Crh	corticotropin releasing hormone	chr3:19693401-19695396	1320	0	0	0.0	0.0
NM_198408	12919	Crhbp	corticotropin releasing hormone binding protein	chr13:95431376-95444831	1681	0	12	0.0	0.160229
NM_001313929	12921	Crhr1	corticotropin releasing hormone receptor 1, transcript variant 3	chr11:104132781-104175523	2610	0	0	0.0	0.0
NM_001313928	12921	Crhr1	corticotropin releasing hormone receptor 1, transcript variant 2	chr11:104132781-104175523	2414	0	0	0.0	0.0
NM_007762	12921	Crhr1	corticotropin releasing hormone receptor 1, transcript variant 1	chr11:104132781-104175523	2534	0	0	0.0	0.0
NM_001288619	12922	Crhr2	corticotropin releasing hormone receptor 2, transcript variant 3	chr6:55090049-55117913	2607	0	0	0.0	0.0
NM_001288620	12922	Crhr2	corticotropin releasing hormone receptor 2, transcript variant 4	chr6:55090049-55117913	2497	0	0	0.0	0.0
NM_009953	12922	Crhr2	corticotropin releasing hormone receptor 2, transcript variant 2	chr6:55090049-55133016	2697	0	0	0.0	0.0
NM_001288618	12922	Crhr2	corticotropin releasing hormone receptor 2, transcript variant 1	chr6:55090049-55133016	2700	22	5	0.205465	0.041565
NM_007763	12925	Crip1	cysteine-rich protein 1 (intestinal)	chr12:113152012-113153879	447	1454	1553	85.633667	77.956436
NM_001198839	12927	Bcar1	breast cancer anti-estrogen resistance 1, transcript variant 1	chr8:111710475-111732136	3118	1001	1854	8.445154	13.345544
NM_009954	12927	Bcar1	breast cancer anti-estrogen resistance 1, transcript variant 2	chr8:111710475-111743849	3181	1215	2777	10.056275	19.588644
NM_001277219	12928	Crk	v-crk avian sarcoma virus CT10 oncogene homolog, transcript variant 1	chr11:75679259-75708428	5835	2763	3210	12.464381	12.345365
NM_133656	12928	Crk	v-crk avian sarcoma virus CT10 oncogene homolog, transcript variant 2	chr11:75679259-75708428	6005	3233	4188	14.1724	15.652463
NM_001277221	12928	Crk	v-crk avian sarcoma virus CT10 oncogene homolog, transcript variant 3	chr11:75679259-75708428	5469	37	38	0.177828	0.154262
NM_007764	12929	Crkl	v-crk avian sarcoma virus CT10 oncogene homolog-like, transcript variant 1	chr16:17451985-17487440	5050	4064	4121	21.190414	18.314205
NM_001277231	12929	Crkl	v-crk avian sarcoma virus CT10 oncogene homolog-like, transcript variant 2	chr16:17451985-17487440	4584	169	229	0.967486	1.118459
NM_018827	12931	Crlf1	cytokine receptor-like factor 1	chr8:70493131-70504081	1671	27	297	0.415329	3.985532
NM_001136058	12933	Crmp1	collapsin response mediator protein 1, transcript variant 1	chr5:37242058-37292163	3103	1196	521	10.146417	3.76653
NM_007765	12933	Crmp1	collapsin response mediator protein 1, transcript variant 2	chr5:37245764-37292163	2968	3966	1502	35.186058	11.354549
NM_009955	12934	Dpysl2	dihydropyrimidinase-like 2	chr14:66802864-66868600	4432	792	863	4.703609	4.368852
NM_007766	12936	Pcdha4	protocadherin alpha 4	chr18:36952689-37187657	5322	5	11	0.021514	0.045506
NM_007767	12937	Pcdha6	protocadherin alpha 6	chr18:36967756-37187657	5242	0	0	0.0	0.0
NM_009957	12939	Pcdha7	protocadherin alpha 7	chr18:36973924-37187657	5215	0	4	0.0	0.016887
NM_009959	12941	Pcdha5	protocadherin alpha 5	chr18:36960440-37187657	5206	5	16	0.020896	0.067666
NM_009960	12942	Pcdha11	protocadherin alpha 11	chr18:37010858-37187657	5254	0	4	0.0	0.016513
NM_009961	12943	Pcdha10	protocadherin alpha 10	chr18:37005320-37187657	5242	0	21	0.0	0.089863
NM_007768	12944	Crp	C-reactive protein, pentraxin-related	chr1:172698056-172699966	1698	0	0	0.0	0.0
NM_007769	12945	Dmbt1	.	chr7:131032076-131121628	6243	0	0	0.0	0.0
NM_001347632	12945	Dmbt1	Mus musculus deleted in malignant brain tumors 1 (Dmbt1), transcript variant 1	chr7:131032076-131121628	6276	0	0	0.0	0.0
NM_013499	12946	Cr1l	complement component (3b/4b) receptor 1-like	chr1:195103788-195131570	1662	558	856	8.834635	11.548582
NM_013500	12950	Hapln1	hyaluronan and proteoglycan link protein 1	chr13:89540636-89611832	5055	0	60	0.0	0.266326
NM_001113330	12951	Crx	cone-rod homeobox, transcript variant 2	chr7:15865947-15872385	2878	0	0	0.0	0.0
NM_007770	12951	Crx	cone-rod homeobox, transcript variant 1	chr7:15865947-15879955	2906	0	0	0.0	0.0
NM_007771	12952	Cry1	cryptochrome 1 (photolyase-like)	chr10:85131700-85185054	3016	2021	1510	17.636393	11.232123
NM_009963	12953	Cry2	cryptochrome 2 (photolyase-like)	chr2:92403647-92434069	4001	1507	1217	9.915981	6.824155
NM_013501	12954	Cryaa	crystallin, alpha A, transcript variant 2	chr17:31677931-31681730	1196	0	0	0.0	0.0
NM_001278570	12954	Cryaa	crystallin, alpha A, transcript variant 3	chr17:31677931-31681730	1127	0	0	0.0	0.0
NM_001278569	12954	Cryaa	crystallin, alpha A, transcript variant 1	chr17:31677931-31681730	1214	2	0	0.035733	0.0
NM_001289782	12955	Cryab	crystallin, alpha B, transcript variant 1	chr9:50751325-50756635	1116	27	1	0.616271	0.000923
NM_009964	12955	Cryab	crystallin, alpha B, transcript variant 2	chr9:50752971-50756635	974	12	1017	0.320135	23.417137
NM_001289784	12955	Cryab	crystallin, alpha B, transcript variant 3	chr9:50752971-50756635	884	0	105	0.0	2.656976
NM_001289785	12955	Cryab	crystallin, alpha B, transcript variant 4	chr9:50752971-50756635	873	0	27	0.0	0.692097
NM_009965	12957	Cryba1	crystallin, beta A1, transcript variant 1	chr11:77718614-77725293	801	3	0	0.065748	0.0
NM_001313933	12957	Cryba1	crystallin, beta A1, transcript variant 2	chr11:77718614-77725293	659	0	0	0.0	0.0
NM_021541	12958	Cryba2	crystallin, beta A2	chr1:74889934-74893143	720	0	3	0.0	0.062348
NM_001312884	12959	Cryba4	crystallin, beta A4, transcript variant 2	chr5:112246492-112252518	758	0	0	0.0	0.0
NM_021351	12959	Cryba4	crystallin, beta A4, transcript variant 1	chr5:112246492-112252518	809	0	0	0.0	0.0
NM_001312895	12960	Crybb1	crystallin, beta B1, transcript variant 4	chr5:112255820-112269585	930	0	0	0.0	0.0
NM_023695	12960	Crybb1	crystallin, beta B1, transcript variant 2	chr5:112255820-112269585	877	0	0	0.0	0.0
NM_001312894	12960	Crybb1	crystallin, beta B1, transcript variant 1	chr5:112255820-112269585	980	0	0	0.0	0.0
NM_001312893	12960	Crybb1	crystallin, beta B1, transcript variant 3	chr5:112255820-112269585	871	0	0	0.0	0.0
NM_007773	12961	Crybb2	crystallin, beta B2	chr5:113058258-113070117	906	0	0	0.0	0.0
NM_001159650	12962	Crybb3	crystallin, beta B3, transcript variant 2	chr5:113075839-113081584	758	0	0	0.0	0.0
NM_021352	12962	Crybb3	crystallin, beta B3, transcript variant 1	chr5:113075839-113081584	828	6	0	0.190811	0.0
NM_007774	12964	Cryga	crystallin, gamma A	chr1:65100389-65103363	615	0	5	0.0	0.145986
NM_144761	12965	Crygb	crystallin, gamma B	chr1:65080222-65082290	633	0	0	0.0	0.0
NM_007775	12966	Crygc	crystallin, gamma C, transcript variant 1	chr1:65071525-65073532	626	0	0	0.0	0.0
NM_001082573	12966	Crygc	crystallin, gamma C, transcript variant 2	chr1:65071525-65073532	629	0	0	0.0	0.0
NM_007776	12967	Crygd	crystallin, gamma D	chr1:65061838-65063440	635	0	8	0.0	0.247429
NM_007777	12968	Cryge	crystallin, gamma E	chr1:65048557-65051163	642	0	7	0.0	0.244385
NM_027010	12969	Crygf	crystallin, gamma F	chr1:65926522-65928304	622	0	0	0.0	0.0
NM_009967	12970	Crygs	crystallin, gamma S	chr16:22805203-22811410	708	0	0	0.0	0.0
NM_016669	12971	Crym	crystallin, mu	chr7:120186384-120201988	1256	112	306	2.333642	5.463067
NM_009968	12972	Cryz	crystallin, zeta	chr3:154596711-154623182	2507	1030	1349	10.816894	12.075747
NM_026444	12974	Cs	citrate synthase	chr10:128337727-128362482	2936	11598	16917	104.012978	129.322723
NM_001113529	12977	Csf1	colony stimulating factor 1 (macrophage), transcript variant 2	chr3:107741048-107760469	3291	0	82	0.0	0.556588
NM_007778	12977	Csf1	colony stimulating factor 1 (macrophage), transcript variant 1	chr3:107741048-107760469	4176	5	957	0.031403	5.143498
NM_001113530	12977	Csf1	colony stimulating factor 1 (macrophage), transcript variant 3	chr3:107745595-107760469	2324	0	52	0.0	0.501699
NM_001037859	12978	Csf1r	colony stimulating factor 1 receptor	chr18:61105572-61131139	3875	0	2	0.0	0.011585
NM_009969	12981	Csf2	colony stimulating factor 2 (granulocyte-macrophage)	chr11:54247270-54249899	1033	0	0	0.0	0.0
NM_009970	12982	Csf2ra	colony stimulating factor 2 receptor, alpha, low-affinity (granulocyte-macrophage)	chr19:61224402-61228418	1849	111	311	1.572591	3.766874
NM_007780	12983	Csf2rb	colony stimulating factor 2 receptor, beta, low-affinity (granulocyte-macrophage)	chr15:78325990-78351001	4765	0	0	0.0	0.0
NM_001287389	12984	Csf2rb2	colony stimulating factor 2 receptor, beta 2, low-affinity (granulocyte-macrophage), transcript variant 2	chr15:78282508-78305721	4412	0	0	0.0	0.0
NM_007781	12984	Csf2rb2	colony stimulating factor 2 receptor, beta 2, low-affinity (granulocyte-macrophage), transcript variant 1	chr15:78282508-78305721	4739	0	0	0.0	0.0
NM_009971	12985	Csf3	colony stimulating factor 3 (granulocyte)	chr11:98701313-98703629	1363	2	0	0.024213	0.0
NM_007782	12986	Csf3r	colony stimulating factor 3 receptor (granulocyte), transcript variant 1	chr4:126024659-126044975	3907	0	0	0.0	0.0
NR_045561	12986	Csf3r	colony stimulating factor 3 receptor (granulocyte), transcript variant 3	chr4:126024659-126044975	3948	0	0	0.0	0.0
NM_001252651	12986	Csf3r	colony stimulating factor 3 receptor (granulocyte), transcript variant 2	chr4:126024659-126044975	3583	0	0	0.0	0.0
NM_007783	12988	Csk	c-src tyrosine kinase, transcript variant 1	chr9:57626646-57645653	2749	1306	2073	12.509622	16.9189
NM_001304761	12988	Csk	c-src tyrosine kinase, transcript variant 2	chr9:57626646-57653631	2657	15	34	0.145809	0.283772
NM_001286015	12990	Csn1s1	casein alpha s1, transcript variant 2	chr5:87666208-87682577	1411	0	0	0.0	0.0
NM_007784	12990	Csn1s1	casein alpha s1, transcript variant 1	chr5:87666208-87682577	1435	0	0	0.0	0.0
NM_001286016	12990	Csn1s1	casein alpha s1, transcript variant 3	chr5:87666208-87682577	1378	0	0	0.0	0.0
NM_001286024	12991	Csn2	casein beta, transcript variant 6	chr5:87692619-87699425	1081	0	0	0.0	0.0
NM_001286022	12991	Csn2	casein beta, transcript variant 4	chr5:87692619-87699425	1102	0	0	0.0	0.0
NM_001286020	12991	Csn2	casein beta, transcript variant 2	chr5:87692619-87699425	1126	0	0	0.0	0.0
NM_001286023	12991	Csn2	casein beta, transcript variant 5	chr5:87692619-87699425	1084	0	0	0.0	0.0
NM_009972	12991	Csn2	casein beta, transcript variant 1	chr5:87692619-87699425	1129	0	0	0.0	0.0
NM_001286021	12991	Csn2	casein beta, transcript variant 3	chr5:87692619-87699425	1141	0	0	0.0	0.0
NM_009973	12992	Csn1s2b	casein alpha s2-like B, transcript variant 1	chr5:87808121-87824421	766	0	0	0.0	0.0
NM_001301334	12992	Csn1s2b	casein alpha s2-like B, transcript variant 2	chr5:87808121-87824421	751	0	0	0.0	0.0
NM_001301335	12992	Csn1s2b	casein alpha s2-like B, transcript variant 3	chr5:87808121-87824421	733	0	0	0.0	0.0
NM_001304768	12993	Csn1s2a	casein alpha s2-like A, transcript variant 5	chr5:87774450-87788798	993	0	0	0.0	0.0
NM_001304767	12993	Csn1s2a	casein alpha s2-like A, transcript variant 3	chr5:87774450-87788798	1014	0	0	0.0	0.0
NM_001304765	12993	Csn1s2a	casein alpha s2-like A, transcript variant 2	chr5:87774450-87788798	1035	0	0	0.0	0.0
NM_007785	12993	Csn1s2a	casein alpha s2-like A, transcript variant 1	chr5:87774450-87788798	1038	0	0	0.0	0.0
NM_001304769	12993	Csn1s2a	casein alpha s2-like A, transcript variant 4	chr5:87774450-87788798	1014	0	0	0.0	0.0
NM_007786	12994	Csn3	casein kappa	chr5:87925633-87932264	1597	2	0	0.032977	0.0
NM_007788	12995	Csnk2a1	casein kinase 2, alpha 1 polypeptide	chr2:152226840-152281851	4204	12876	11852	80.647842	63.277443
NM_009974	13000	Csnk2a2	casein kinase 2, alpha prime polypeptide	chr8:95446096-95488820	3766	3193	2852	22.323891	16.995411
NM_001303476	13001	Csnk2b	casein kinase 2, beta polypeptide, transcript variant 4	chr17:35116195-35121292	1007	146	175	3.807512	3.882998
NM_009975	13001	Csnk2b	casein kinase 2, beta polypeptide, transcript variant 2	chr17:35116195-35121292	970	4068	6316	110.428833	146.134033
NM_001303445	13001	Csnk2b	casein kinase 2, beta polypeptide, transcript variant 3	chr17:35116195-35121429	918	22	53	0.622516	1.282123
NM_001303446	13001	Csnk2b	casein kinase 2, beta polypeptide, transcript variant 1	chr17:35116195-35122053	1059	106	29	2.61783	0.595641
NR_073369	13002	Dnajc5	DnaJ heat shock protein family (Hsp40) member C5, transcript variant 4	chr2:181520485-181552880	4400	1477	2087	8.834957	10.642018
NM_001271585	13002	Dnajc5	DnaJ heat shock protein family (Hsp40) member C5, transcript variant 1	chr2:181520485-181552880	4405	44	184	0.260857	0.93568
NM_001271584	13002	Dnajc5	DnaJ heat shock protein family (Hsp40) member C5, transcript variant 2	chr2:181520485-181552880	4378	1103	1150	6.631176	5.895293
NM_016775	13002	Dnajc5	DnaJ heat shock protein family (Hsp40) member C5, transcript variant 3	chr2:181520485-181552880	4325	1726	2478	10.50481	12.85886
NM_001134474	13003	Vcan	versican, transcript variant 3	chr13:89655310-89742512	7215	0	164	0.0	0.508247
NM_001081249	13003	Vcan	versican, transcript variant 1	chr13:89655310-89742512	12432	883	1806	1.869757	3.260258
NM_019389	13003	Vcan	versican, transcript variant 2	chr13:89655310-89742512	9552	3324	3334	9.162001	7.832234
NM_001134475	13003	Vcan	versican, transcript variant 4	chr13:89655310-89742512	4335	0	0	0.0	0.0
NM_172955	13003	Vcan	versican, transcript variant 5	chr13:89709948-89742512	3745	22	9	0.151926	0.053359
NM_007789	13004	Ncan	neurocan	chr8:70093085-70120844	7166	108	60	0.396125	0.187715
NM_007790	13006	Smc3	structural maintenance of chromosomes 3	chr19:53600396-53645831	4851	11474	8689	62.280758	40.200451
NM_007791	13007	Csrp1	cysteine and glycine-rich protein 1	chr1:135729197-135752229	1770	1656	9329	24.629177	118.298607
NM_007792	13008	Csrp2	cysteine and glycine-rich protein 2	chr10:110920176-110939514	889	5729	5766	169.688599	145.568588
NM_013808	13009	Csrp3	cysteine and glycine-rich protein 3, transcript variant 1	chr7:48830398-48843671	919	0	9	0.0	0.19539
NM_001198841	13009	Csrp3	cysteine and glycine-rich protein 3, transcript variant 2	chr7:48830398-48848051	897	0	0	0.0	0.0
NM_009976	13010	Cst3	cystatin C	chr2:148871722-148875512	796	1811	3355	59.883823	94.589554
NM_009977	13011	Cst7	cystatin F (leukocystatin)	chr2:150570415-150578944	986	0	0	0.0	0.0
NM_009978	13012	Cst8	cystatin 8 (cystatin-related epididymal spermatogenic)	chr2:148798839-148805584	703	0	0	0.0	0.0
NM_009979	13013	Cst9	cystatin 9	chr2:148835147-148838737	686	0	0	0.0	0.0
NM_007793	13014	Cstb	cystatin B	chr10:78425670-78427622	602	1521	1712	66.527885	63.805847
NM_013502	13016	Ctbp1	C-terminal binding protein 1, transcript variant 3	chr5:33247723-33275004	2289	126	280	1.441081	2.73592
NM_001198860	13016	Ctbp1	C-terminal binding protein 1, transcript variant 2	chr5:33247723-33275004	2479	793	628	8.412661	5.681279
NM_001310535	13016	Ctbp1	C-terminal binding protein 1, transcript variant 5	chr5:33247723-33275004	2134	48	68	0.591932	0.710619
NM_001198859	13016	Ctbp1	C-terminal binding protein 1, transcript variant 1	chr5:33247723-33275004	2286	161	278	1.849895	2.728394
NM_001198861	13016	Ctbp1	C-terminal binding protein 1, transcript variant 4	chr5:33247723-33275004	2482	2161	3674	22.919159	33.221561
NM_001170744	13017	Ctbp2	C-terminal binding protein 2, transcript variant 1	chr7:132987011-133015247	4170	176	385	1.105957	2.067585
NM_001347623	13017	Ctbp2	Mus musculus C-terminal binding protein 2 (Ctbp2), transcript variant 3	chr7:132987011-133081860	2544	306	5764	3.164606	50.848457
NM_009980	13017	Ctbp2	C-terminal binding protein 2, transcript variant 2	chr7:132987011-133123483	3047	10022	8539	86.606598	62.895351
NM_181322	13018	Ctcf	CCCTC-binding factor	chr8:105636538-105682922	3823	7522	6215	51.807644	36.485718
NM_007795	13019	Ctf1	cardiotrophin 1, transcript variant 1	chr7:127712736-127718185	1345	37	43	0.72304	0.70602
NM_001301283	13019	Ctf1	cardiotrophin 1, transcript variant 3	chr7:127712937-127718187	1385	0	32	0.0	0.502794
NM_001301282	13019	Ctf1	cardiotrophin 1, transcript variant 2	chr7:127712937-127718187	1388	29	40	0.548259	0.634745
NM_001145799	13024	Ctla2a	cytotoxic T lymphocyte-associated protein 2 alpha, transcript variant 2	chr13:60934155-60936566	1335	0	1	0.0	0.005762
NM_007796	13024	Ctla2a	cytotoxic T lymphocyte-associated protein 2 alpha, transcript variant 1	chr13:60934155-60936625	1373	0	9	0.0	0.139585
NM_007797	13025	Ctla2b	cytotoxic T lymphocyte-associated protein 2 beta, transcript variant 1	chr13:60895351-60897447	846	0	8	0.0	0.192548
NM_001145801	13025	Ctla2b	cytotoxic T lymphocyte-associated protein 2 beta, transcript variant 2	chr13:60895351-60897447	1147	0	19	0.0	0.356597
NM_009981	13026	Pcyt1a	phosphate cytidylyltransferase 1, choline, alpha isoform, transcript variant 2	chr16:32430921-32475065	4787	1397	1465	7.683458	6.868871
NM_001163159	13026	Pcyt1a	phosphate cytidylyltransferase 1, choline, alpha isoform, transcript variant 1	chr16:32431020-32475065	4951	0	83	0.0	0.373419
NM_001163160	13026	Pcyt1a	phosphate cytidylyltransferase 1, choline, alpha isoform, transcript variant 3	chr16:32431230-32475065	4885	0	0	0.0	0.0
NM_007798	13030	Ctsb	cathepsin B	chr14:63122462-63145923	4743	3953	5870	21.945921	27.778158
NM_001311790	13032	Ctsc	cathepsin C, transcript variant 2	chr7:88278085-88292159	4031	24	122	0.15309	0.674544
NM_009982	13032	Ctsc	cathepsin C, transcript variant 1	chr7:88278085-88315861	7466	813	1976	2.864619	5.93957
NM_009983	13033	Ctsd	cathepsin D	chr7:142375916-142387870	1954	10017	13578	134.978592	155.96196
NM_007799	13034	Ctse	cathepsin E	chr1:131638314-131675507	2120	0	0	0.0	0.0
NM_007800	13035	Ctsg	cathepsin G	chr14:56099885-56102574	998	0	0	0.0	0.0
NM_001312649	13036	Ctsh	cathepsin H, transcript variant 2	chr9:90054267-90076095	1517	0	9	0.0	0.125218
NM_007801	13036	Ctsh	cathepsin H, transcript variant 1	chr9:90054267-90076095	1623	2	10	0.03036	0.131824
NM_007802	13038	Ctsk	cathepsin K	chr3:95499210-95509387	1583	0	3	0.0	0.037525
NM_009984	13039	Ctsl	cathepsin L	chr13:64361890-64370520	3509	6517	5999	48.898388	38.366791
NM_001267695	13040	Ctss	cathepsin S, transcript variant 1	chr3:95526786-95556405	1360	0	0	0.0	0.0
NM_021281	13040	Ctss	cathepsin S, transcript variant 2	chr3:95526786-95556405	1357	0	0	0.0	0.0
NM_009985	13041	Ctsw	cathepsin W	chr19:5465043-5468507	1438	57	96	1.028343	1.486152
NM_007803	13043	Cttn	cortactin, transcript variant 1	chr7:144435724-144470935	3223	4819	7340	39.364048	51.111485
NM_001252572	13043	Cttn	cortactin, transcript variant 2	chr7:144435724-144470935	3112	685	1472	5.793353	10.615082
NM_017368	13046	Celf1	CUGBP, Elav-like family member 1, transcript variant 1	chr2:90940397-91019497	4837	4177	3411	22.736254	15.823885
NM_001244903	13046	Celf1	CUGBP, Elav-like family member 1, transcript variant 4	chr2:90940397-91019497	7760	3875	3801	13.148641	10.992683
NM_001244891	13046	Celf1	CUGBP, Elav-like family member 1, transcript variant 3	chr2:90940397-91019497	7813	1808	1534	6.091569	4.405739
NM_198683	13046	Celf1	CUGBP, Elav-like family member 1, transcript variant 2	chr2:90940397-91019497	4685	953	1889	5.353746	9.047836
NM_001291239	13047	Cux1	cut-like homeobox 1, transcript variant 6	chr5:136248135-136565981	3346	0	51	0.0	0.336332
NM_001291240	13047	Cux1	cut-like homeobox 1, transcript variant 7	chr5:136248135-136565981	3352	0	56	0.0	0.374573
NM_001291238	13047	Cux1	cut-like homeobox 1, transcript variant 5	chr5:136248135-136567490	3063	209	599	1.788937	4.38935
NM_198602	13047	Cux1	cut-like homeobox 1, transcript variant 2	chr5:136248135-136567490	3057	417	577	3.590429	4.231953
NM_001291233	13047	Cux1	cut-like homeobox 1, transcript variant 3	chr5:136266410-136565981	13507	2	275	0.003899	0.456225
NM_001291234	13047	Cux1	cut-like homeobox 1, transcript variant 4	chr5:136266410-136567490	13146	265	322	0.530061	0.54976
NM_009986	13047	Cux1	cut-like homeobox 1, transcript variant 1	chr5:136266410-136567490	12912	235	125	0.478119	0.215635
NM_007804	13048	Cux2	cut-like homeobox 2, transcript variant 1	chr5:121860216-122047825	5113	60	115	0.30594	0.504719
NM_001312908	13048	Cux2	cut-like homeobox 2, transcript variant 2	chr5:121860216-122049851	4934	0	0	0.0	0.0
NM_009987	13051	Cx3cr1	chemokine (C-X3-C motif) receptor 1	chr9:120048683-120068296	3753	0	0	0.0	0.0
NM_001276263	13052	Cxadr	coxsackie virus and adenovirus receptor, transcript variant 3	chr16:78301671-78329968	1386	8	9	0.14883	0.137113
NM_001025192	13052	Cxadr	coxsackie virus and adenovirus receptor, transcript variant 1	chr16:78301671-78340759	5566	1602	2241	7.577392	9.03605
NM_009988	13052	Cxadr	coxsackie virus and adenovirus receptor, transcript variant 2	chr16:78301671-78359785	1753	5	193	0.074957	2.464459
NM_007805	13056	Cyb561	cytochrome b-561	chr11:105933704-105944147	2474	537	653	5.712618	5.920029
NM_001301284	13057	Cyba	cytochrome b-245, alpha polypeptide, transcript variant 2	chr8:122424771-122432940	675	60	35	2.323388	1.143321
NM_007806	13057	Cyba	cytochrome b-245, alpha polypeptide, transcript variant 1	chr8:122424771-122432940	759	389	349	13.492479	10.319056
NM_007807	13058	Cybb	cytochrome b-245, beta polypeptide	chrX:9435254-9469324	4750	4	3	0.022119	0.014176
NM_007808	13063	Cycs	cytochrome c, somatic	chr6:50562563-50566474	3059	3799	6110	32.698181	44.827076
NM_009989	13067	Cyct	cytochrome c, testis	chr2:76353942-76360453	658	445	41	17.783684	1.36885
NM_001346787	13070	Cyp11a1	Mus musculus cytochrome P450, family 11, subfamily a, polypeptide 1 (Cyp11a1), transcript variant 2	chr9:57998024-58027031	2790	65	99	0.604343	0.788854
NM_019779	13070	Cyp11a1	cytochrome P450, family 11, subfamily a, polypeptide 1	chr9:58014952-58027031	1847	0	48	0.0	0.583071
NM_009991	13072	Cyp11b2	cytochrome P450, family 11, subfamily b, polypeptide 2	chr15:74851010-74856318	1625	0	0	0.0	0.0
NM_007809	13074	Cyp17a1	cytochrome P450, family 17, subfamily a, polypeptide 1	chr19:46667165-46673000	1841	0	0	0.0	0.0
NM_007810	13075	Cyp19a1	cytochrome P450, family 19, subfamily a, polypeptide 1	chr9:54165937-54193743	2674	0	0	0.0	0.0
NM_001348173	13075	Cyp19a1	Mus musculus cytochrome P450, family 19, subfamily a, polypeptide 1 (Cyp19a1), transcript variant 4	chr9:54165937-54202216	2583	0	0	0.0	0.0
NM_001348172	13075	Cyp19a1	Mus musculus cytochrome P450, family 19, subfamily a, polypeptide 1 (Cyp19a1), transcript variant 3	chr9:54165937-54228914	2442	0	0	0.0	0.0
NM_001348171	13075	Cyp19a1	Mus musculus cytochrome P450, family 19, subfamily a, polypeptide 1 (Cyp19a1), transcript variant 2	chr9:54165937-54268164	2440	0	0	0.0	0.0
NM_009992	13076	Cyp1a1	cytochrome P450, family 1, subfamily a, polypeptide 1, transcript variant 1	chr9:57687928-57703824	2700	6	0	0.058515	0.0
NM_001136059	13076	Cyp1a1	cytochrome P450, family 1, subfamily a, polypeptide 1, transcript variant 2	chr9:57697613-57703824	2621	0	590	0.0	5.047176
NM_009993	13077	Cyp1a2	cytochrome P450, family 1, subfamily a, polypeptide 2	chr9:57676937-57683655	1892	0	0	0.0	0.0
NM_009994	13078	Cyp1b1	cytochrome P450, family 1, subfamily b, polypeptide 1	chr17:79706953-79715041	5128	38	1023	0.192077	4.475179
NM_009995	13079	Cyp21a1	cytochrome P450, family 21, subfamily a, polypeptide 1	chr17:34801348-34804426	1923	0	2	0.0	0.020314
NM_009996	13081	Cyp24a1	cytochrome P450, family 24, subfamily a, polypeptide 1	chr2:170482957-170497145	3311	5	0	0.031812	0.0
NM_007811	13082	Cyp26a1	cytochrome P450, family 26, subfamily a, polypeptide 1	chr19:37697808-37701536	1781	0	230	0.0	2.891377
NM_133657	13085	Cyp2a12	cytochrome P450, family 2, subfamily a, polypeptide 12	chr7:27029090-27036815	1664	0	0	0.0	0.0
NM_009997	13086	Cyp2a4	cytochrome P450, family 2, subfamily a, polypeptide 4	chr7:26307192-26315088	1715	0	0	0.0	0.0
NM_007812	13087	Cyp2a5	cytochrome P450, family 2, subfamily a, polypeptide 5	chr7:26835339-26843264	1715	0	0	0.0	0.0
NM_009999	13088	Cyp2b10	cytochrome P450, family 2, subfamily b, polypeptide 10	chr7:25897658-25926624	1878	0	0	0.0	0.0
NM_007813	13089	Cyp2b13	cytochrome P450, family 2, subfamily b, polypeptide 13	chr7:26061495-26096196	1876	0	0	0.0	0.0
NM_007814	13090	Cyp2b19	cytochrome P450, family 2, subfamily b, polypeptide 19	chr7:26757142-26772630	2740	0	0	0.0	0.0
NM_010000	13094	Cyp2b9	cytochrome P450, family 2, subfamily b, polypeptide 9	chr7:26173409-26210660	1877	0	0	0.0	0.0
NM_007815	13095	Cyp2c29	cytochrome P450, family 2, subfamily c, polypeptide 29	chr19:39287085-39330713	1786	0	9	0.0	0.100539
NM_010001	13096	Cyp2c37	cytochrome P450, family 2. subfamily c, polypeptide 37	chr19:39992424-40012243	1824	0	0	0.0	0.0
NM_010002	13097	Cyp2c38	cytochrome P450, family 2, subfamily c, polypeptide 38	chr19:39389556-39463075	2869	0	0	0.0	0.0
NM_010003	13098	Cyp2c39	cytochrome P450, family 2, subfamily c, polypeptide 39	chr19:39510822-39568529	1857	0	0	0.0	0.0
NM_010004	13099	Cyp2c40	cytochrome P450, family 2, subfamily c, polypeptide 40	chr19:39767073-39812814	1801	0	0	0.0	0.0
NM_010005	13101	Cyp2d10	cytochrome P450, family 2, subfamily d, polypeptide 10	chr15:82402846-82407194	1647	0	0	0.0	0.0
NM_010006	13105	Cyp2d9	cytochrome P450, family 2, subfamily d, polypeptide 9	chr15:82452377-82456827	1651	0	0	0.0	0.0
NM_021282	13106	Cyp2e1	cytochrome P450, family 2, subfamily e, polypeptide 1	chr7:140763832-140774977	1736	0	0	0.0	0.0
NM_007817	13107	Cyp2f2	cytochrome P450, family 2, subfamily f, polypeptide 2	chr7:27119955-27133660	1820	0	0	0.0	0.0
NM_013809	13108	Cyp2g1	cytochrome P450, family 2, subfamily g, polypeptide 1	chr7:26808927-26821197	1853	0	0	0.0	0.0
NM_010007	13109	Cyp2j5	cytochrome P450, family 2, subfamily j, polypeptide 5	chr4:96627432-96664119	3651	0	0	0.0	0.0
NM_010008	13110	Cyp2j6	cytochrome P450, family 2, subfamily j, polypeptide 6	chr4:96516138-96553651	3595	45	47	0.32395	0.289921
NM_007818	13112	Cyp3a11	cytochrome P450, family 3, subfamily a, polypeptide 11	chr5:145854607-145879854	2053	0	0	0.0	0.0
NM_007819	13113	Cyp3a13	cytochrome P450, family 3, subfamily a, polypeptide 13	chr5:137892933-137921619	2955	0	0	0.0	0.0
NM_007820	13114	Cyp3a16	cytochrome P450, family 3, subfamily a, polypeptide 16	chr5:145436309-145469723	1730	0	0	0.0	0.0
NM_010009	13115	Cyp27b1	cytochrome P450, family 27, subfamily b, polypeptide 1	chr10:127048246-127053006	2421	31	44	0.337062	0.39999
NM_010010	13116	Cyp46a1	cytochrome P450, family 46, subfamily a, polypeptide 1	chr12:108334381-108362234	2118	25	13	0.310688	0.130002
NM_010011	13117	Cyp4a10	cytochrome P450, family 4, subfamily a, polypeptide 10	chr4:115518287-115533649	2086	0	0	0.0	0.0
NM_172306	13118	Cyp4a12b	cytochrome P450, family 4, subfamily a, polypeptide 12B	chr4:115411624-115439034	2395	0	2	0.0	0.018743
NM_007822	13119	Cyp4a14	cytochrome P450, family 4, subfamily a, polypeptide 14	chr4:115486200-115496141	2495	0	0	0.0	0.0
NM_007823	13120	Cyp4b1	cytochrome P450, family 4, subfamily b, polypeptide 1	chr4:115624728-115647705	1871	0	0	0.0	0.0
NM_020010	13121	Cyp51	cytochrome P450, family 51	chr5:4080674-4104697	4353	6678	7308	40.395977	37.680023
NM_007824	13122	Cyp7a1	cytochrome P450, family 7, subfamily a, polypeptide 1	chr4:6265612-6275631	4172	0	0	0.0	0.0
NM_007825	13123	Cyp7b1	cytochrome P450, family 7, subfamily b, polypeptide 1	chr3:18071950-18243338	2166	125	71	1.512635	0.734923
NM_010012	13124	Cyp8b1	cytochrome P450, family 8, subfamily b, polypeptide 1	chr9:121914356-121916305	1950	0	0	0.0	0.0
NM_010014	13131	Dab1	disabled 1, transcript variant 1	chr4:104367538-104680389	1193	98	126	2.162451	2.363883
NR_104385	13131	Dab1	disabled 1, transcript variant 3	chr4:104367538-104744844	5600	0	0	0.0	0.0
NM_177259	13131	Dab1	disabled 1, transcript variant 2	chr4:104367538-104744844	5330	259	291	1.276181	1.225399
NM_001008702	13132	Dab2	disabled 2, mitogen-responsive phosphoprotein, transcript variant 2	chr15:6299789-6440709	3789	2	0	0.007132	0.0
NM_001102400	13132	Dab2	disabled 2, mitogen-responsive phosphoprotein, transcript variant 4	chr15:6386748-6440709	3800	0	0	0.0	0.0
NM_001037905	13132	Dab2	disabled 2, mitogen-responsive phosphoprotein, transcript variant 3	chr15:6386748-6440709	3863	0	133	0.0	0.768077
NM_001310446	13132	Dab2	disabled 2, mitogen-responsive phosphoprotein, transcript variant 5	chr15:6386748-6440709	4454	0	0	0.0	0.0
NM_023118	13132	Dab2	disabled 2, mitogen-responsive phosphoprotein, transcript variant 1	chr15:6386748-6440709	4517	75	143	0.432789	0.708541
NM_001038610	13134	Dach1	dachshund 1 (Drosophila), transcript variant 2	chr14:97786846-98169765	5292	0	0	0.0	0.0
NM_007826	13134	Dach1	dachshund 1 (Drosophila), transcript variant 1	chr14:97786846-98169765	5448	0	24	0.0	0.098674
NM_001113358	13135	Dad1	defender against cell death 1, transcript variant 1	chr14:54235485-54253929	697	2551	3535	96.347847	113.814812
NM_010015	13135	Dad1	defender against cell death 1, transcript variant 2	chr14:54239661-54253929	3506	96	40	0.719	0.254012
NM_010016	13136	Cd55	CD55 molecule, decay accelerating factor for complement	chr1:130439026-130462744	2534	252	476	2.61211	4.213653
NM_007827	13137	Cd55b	CD55 molecule, decay accelerating factor for complement B, transcript variant 1	chr1:130388528-130423043	1368	0	0	0.0	0.0
NM_001317361	13137	Cd55b	CD55 molecule, decay accelerating factor for complement B, transcript variant 2	chr1:130388528-130423043	1029	0	0	0.0	0.0
NM_001276493	13138	Dag1	dystroglycan 1, transcript variant 7	chr9:108204861-108263815	5539	1023	1398	4.862574	5.662861
NM_010017	13138	Dag1	dystroglycan 1, transcript variant 1	chr9:108204861-108263815	5591	1192	1852	5.613529	7.432144
NM_001276492	13138	Dag1	dystroglycan 1, transcript variant 4	chr9:108204861-108263815	5582	797	11	3.756746	0.041259
NM_001276481	13138	Dag1	dystroglycan 1, transcript variant 2	chr9:108204861-108263815	5534	563	441	2.676142	1.785878
NM_001276482	13138	Dag1	dystroglycan 1, transcript variant 3	chr9:108204861-108263815	5447	1286	1196	6.212139	4.927813
NM_001276486	13138	Dag1	dystroglycan 1, transcript variant 6	chr9:108204861-108263958	5435	708	3859	3.427426	15.934953
NM_001276485	13138	Dag1	dystroglycan 1, transcript variant 5	chr9:108204861-108263958	5378	280	553	1.370307	2.305672
NM_016811	13139	Dgka	diacylglycerol kinase, alpha	chr10:128720136-128744056	2813	1475	2224	13.800912	17.73938
NM_010018	13142	Dao	D-amino acid oxidase, transcript variant 1	chr5:114003735-114025676	2019	0	0	0.0	0.0
NM_001286397	13142	Dao	D-amino acid oxidase, transcript variant 3	chr5:114003884-114025675	1751	0	0	0.0	0.0
NM_001286396	13142	Dao	D-amino acid oxidase, transcript variant 2	chr5:114004808-114025675	1859	0	0	0.0	0.0
NM_010019	13143	Dapk2	death-associated protein kinase 2	chr9:66158226-66272242	1769	12	34	0.176412	0.424928
NM_001190474	13144	Dapk3	death-associated protein kinase 3, transcript variant 1	chr10:81183007-81193197	1728	894	2472	13.61726	32.100151
NM_001190473	13144	Dapk3	death-associated protein kinase 3, transcript variant 3	chr10:81183263-81193197	1676	0	55	0.0	0.732052
NM_007828	13144	Dapk3	death-associated protein kinase 3, transcript variant 2	chr10:81183918-81193197	1696	29	47	0.445444	0.614101
NM_010020	13162	Slc6a3	solute carrier family 6 (neurotransmitter transporter, dopamine), member 3	chr13:73536747-73578672	3456	0	0	0.0	0.0
NM_007829	13163	Daxx	Fas death domain-associated protein, transcript variant 2	chr17:33909445-33915590	2581	3282	4247	33.479439	36.926453
NM_001199733	13163	Daxx	Fas death domain-associated protein, transcript variant 1	chr17:33909601-33915590	2681	103	156	1.010157	1.301143
NM_010021	13164	Dazl	deleted in azoospermia-like, transcript variant 1	chr17:50279393-50293620	2964	115	58	1.015308	0.434098
NM_001277863	13164	Dazl	deleted in azoospermia-like, transcript variant 2	chr17:50279393-50293620	2913	143	73	1.285132	0.560822
NM_138942	13166	Dbh	dopamine beta hydroxylase	chr2:27165507-27183204	2282	0	0	0.0	0.0
NM_001037999	13167	Dbi	diazepam binding inhibitor, transcript variant 1	chr1:120113280-120120919	593	46	17	2.006546	0.628586
NM_007830	13167	Dbi	diazepam binding inhibitor, transcript variant 2	chr1:120113280-120121096	587	3124	3487	140.135117	133.296799
NM_021294	13168	Dbil5	diazepam binding inhibitor-like 5	chr11:76217613-76218665	575	3	9	0.137384	0.340883
NM_001146309	13169	Dbnl	drebrin-like, transcript variant 3	chr11:5788483-5800980	2357	1641	2211	18.325647	21.047867
NM_013810	13169	Dbnl	drebrin-like, transcript variant 2	chr11:5788483-5800980	2360	1054	1414	11.751936	13.439824
NM_001146308	13169	Dbnl	drebrin-like, transcript variant 1	chr11:5788483-5800980	2369	194	398	2.14869	3.764514
NM_016974	13170	Dbp	D site albumin promoter binding protein	chr7:45705247-45710203	1678	320	217	5.007906	2.902118
NM_010022	13171	Dbt	dihydrolipoamide branched chain transacylase E2	chr3:116513079-116549981	3292	1628	1643	13.019044	11.19741
NM_001005232	13172	Dbx1	developing brain homeobox 1	chr7:49631499-49636835	2077	0	0	0.0	0.0
NM_001111053	13175	Dclk1	doublecortin-like kinase 1, transcript variant 4	chr3:55242526-55471317	6026	28	29	0.11928	0.106752
NM_001195538	13175	Dclk1	doublecortin-like kinase 1, transcript variant 5	chr3:55242526-55539068	7803	0	0	0.0	0.0
NM_019978	13175	Dclk1	doublecortin-like kinase 1, transcript variant 1	chr3:55242526-55539068	7851	13	0	0.04317	0.0
NM_001195540	13175	Dclk1	doublecortin-like kinase 1, transcript variant 7	chr3:55461758-55471317	5165	0	17	0.0	0.072613
NM_001195539	13175	Dclk1	doublecortin-like kinase 1, transcript variant 6	chr3:55461758-55539068	6990	0	65	0.0	0.205965
NM_001111052	13175	Dclk1	doublecortin-like kinase 1, transcript variant 3	chr3:55461758-55539068	7016	13	0	0.048308	0.0
NM_001111051	13175	Dclk1	doublecortin-like kinase 1, transcript variant 2	chr3:55461758-55539068	6942	0	61	0.0	0.196503
NM_007831	13176	Dcc	deleted in colorectal carcinoma	chr18:71253632-72351069	10325	0	0	0.0	0.0
NM_010023	13177	Eci1	enoyl-Coenzyme A delta isomerase 1	chr17:24426683-24439316	1091	885	1158	21.348623	23.822641
NM_007832	13178	Dck	deoxycytidine kinase	chr5:88765013-88783277	3057	2847	2337	24.520948	17.158369
NM_001190451	13179	Dcn	decorin, transcript variant 1	chr10:97479500-97518163	1887	0	9	0.0	0.106228
NM_007833	13179	Dcn	decorin, transcript variant 2	chr10:97482331-97518163	1814	0	0	0.0	0.0
NM_025273	13180	Pcbd1	pterin 4 alpha carbinolamine dehydratase/dimerization cofactor of hepatocyte nuclear factor 1 alpha (TCF1) 1	chr10:61089331-61094329	822	48	48	1.506547	1.310678
NM_019910	13184	Dcpp1	demilune cell and parotid protein 1	chr17:23880876-23882853	617	0	0	0.0	0.0
NM_007834	13185	Dscr3	Down syndrome critical region gene 3	chr16:94497724-94526629	2405	1901	2185	20.813231	20.38937
NM_010024	13190	Dct	dopachrome tautomerase	chr14:118012790-118052246	2263	0	0	0.0	0.0
NM_001198867	13191	Dctn1	dynactin 1, transcript variant 3	chr6:83165924-83200117	4115	3825	5711	24.470989	31.149508
NM_001198866	13191	Dctn1	dynactin 1, transcript variant 2	chr6:83165924-83200117	4190	3	0	0.015933	0.0
NM_007835	13191	Dctn1	dynactin 1, transcript variant 1	chr6:83179589-83200118	4437	0	6	0.0	0.026084
NM_001347310	13191	Dctn1	Mus musculus dynactin 1 (Dctn1), transcript variant 4	chr6:83185946-83200117	4220	1	0	0.001359	0.0
NM_001110222	13193	Dcx	doublecortin, transcript variant 1	chrX:143855842-143933124	9060	0	14	0.0	0.034169
NM_010025	13193	Dcx	doublecortin, transcript variant 4	chrX:143855842-143933219	8964	0	0	0.0	0.0
NM_001110224	13193	Dcx	doublecortin, transcript variant 3	chrX:143855842-143933219	8979	0	0	0.0	0.0
NM_001110223	13193	Dcx	doublecortin, transcript variant 2	chrX:143855842-143933219	8982	0	2	0.0	0.004998
NM_015735	13194	Ddb1	damage specific DNA binding protein 1	chr19:10605625-10629821	4163	55470	70519	350.855957	380.209686
NM_016672	13195	Ddc	dopa decarboxylase, transcript variant 2	chr11:11814101-11890408	1956	298	165	4.009037	1.887868
NM_001190448	13195	Ddc	dopa decarboxylase, transcript variant 1	chr11:11814101-11898144	2018	163	258	2.119101	2.860007
NM_001276463	13196	Asap1	ArfGAP with SH3 domain, ankyrin repeat and PH domain1, transcript variant 4	chr15:64086840-64312673	6145	508	506	2.175749	1.845095
NM_001276462	13196	Asap1	ArfGAP with SH3 domain, ankyrin repeat and PH domain1, transcript variant 3	chr15:64086840-64312673	6181	403	509	1.716291	1.847978
NM_001276461	13196	Asap1	ArfGAP with SH3 domain, ankyrin repeat and PH domain1, transcript variant 2	chr15:64086840-64382919	6101	296	678	1.277003	2.492274
NM_001276467	13196	Asap1	ArfGAP with SH3 domain, ankyrin repeat and PH domain1, transcript variant 5	chr15:64086840-64382919	6110	0	0	0.0	0.0
NM_010026	13196	Asap1	ArfGAP with SH3 domain, ankyrin repeat and PH domain1, transcript variant 1	chr15:64086840-64382919	6281	1	0	0.001443	0.0
NM_007836	13197	Gadd45a	growth arrest and DNA-damage-inducible 45 alpha	chr6:67035096-67037407	1224	1455	1450	31.292887	26.584414
NM_007837	13198	Ddit3	DNA-damage inducible transcript 3, transcript variant 1	chr10:127290793-127296288	871	166	174	5.011868	4.468688
NM_001290183	13198	Ddit3	DNA-damage inducible transcript 3, transcript variant 2	chr10:127290793-127296288	823	17	18	0.515433	0.466521
NM_001013741	13199	Ddn	dendrin	chr15:98803782-98807925	3740	4	0	0.028162	0.0
NM_007838	13200	Ddost	dolichyl-di-phosphooligosaccharide-protein glycotransferase	chr4:138304738-138312611	2095	6459	9102	81.17244	97.508179
NM_010027	13202	Ddt	D-dopachrome tautomerase	chr10:75771233-75773374	609	1583	2037	68.427254	75.05835
NM_007839	13204	Dhx15	DEAH (Asp-Glu-Ala-His) box polypeptide 15, transcript variant 2	chr5:52150203-52190546	3042	14678	14470	127.053658	106.763199
NR_104311	13204	Dhx15	DEAH (Asp-Glu-Ala-His) box polypeptide 15, transcript variant 3	chr5:52150203-52190546	3034	1705	1743	14.793734	12.887275
NM_001042620	13204	Dhx15	DEAH (Asp-Glu-Ala-His) box polypeptide 15, transcript variant 1	chr5:52153324-52190546	3009	236	131	2.062733	0.972573
NM_010028	13205	Ddx3x	DEAD/H (Asp-Glu-Ala-Asp/His) box polypeptide 3, X-linked	chrX:13281022-13293983	4571	41793	45216	240.749512	222.024109
NM_001145885	13206	Ddx4	DEAD (Asp-Glu-Ala-Asp) box polypeptide 4, transcript variant 1	chr13:112598333-112652310	2849	532	648	4.914696	5.10266
NM_010029	13206	Ddx4	DEAD (Asp-Glu-Ala-Asp) box polypeptide 4, transcript variant 2	chr13:112598333-112652310	2771	55	0	0.513506	0.0
NM_007840	13207	Ddx5	DEAD (Asp-Glu-Ala-Asp) box polypeptide 5	chr11:106780356-106788494	3520	42689	43382	319.340576	276.624146
NM_007841	13209	Ddx6	DEAD (Asp-Glu-Ala-Asp) box polypeptide 6, transcript variant 3	chr9:44604892-44640731	6008	2056	1573	9.010215	5.874528
NM_001110826	13209	Ddx6	DEAD (Asp-Glu-Ala-Asp) box polypeptide 6, transcript variant 1	chr9:44604892-44640731	6065	4696	8535	20.387064	31.58584
NM_181324	13209	Ddx6	DEAD (Asp-Glu-Ala-Asp) box polypeptide 6, transcript variant 2	chr9:44604892-44640731	6033	6123	4873	26.720615	18.126139
NM_007842	13211	Dhx9	DEAH (Asp-Glu-Ala-His) box polypeptide 9	chr1:153455758-153487660	4613	28872	26354	164.801697	128.226044
NM_007843	13214	Defb1	defensin beta 1	chr8:21776555-21795185	916	0	0	0.0	0.0
NM_010030	13215	Defb2	defensin beta 2	chr8:21839926-21843481	304	0	0	0.0	0.0
NM_007844	13218	Defa29	defensin, alpha, 29	chr8:21325888-21327020	507	0	0	0.0	0.0
NM_007848	13226	Defa31	defensin, alpha, 31	chr8:21055040-21056017	419	3	1	0.184386	0.053569
NM_007848_dup1	13226	Defa31	defensin, alpha, 31	chr8:21191573-21192550	419	4	1	0.23043	0.053569
NM_007849	13236	Defa25	defensin, alpha, 25	chr8:21084442-21085285	279	0	0	0.0	0.0
NM_007850	13237	Defa3	defensin, alpha, 3	chr8:21287409-21288377	410	0	0	0.0	0.0
NM_010039	13238	Defa4	Mus musculus defensin, alpha, 4 (Defa4)	chr8:21065066-21065232	167	0	0	0.0	0.0
NM_007851	13239	Defa5	defensin, alpha, 5	chr8:21297394-21298375	421	0	0	0.0	0.0
NM_007852	13240	Defa6	Mus musculus defensin, alpha, 6 (Defa6)	chr8:21734537-21735377	282	0	0	0.0	0.0
NM_007853	13244	Degs1	delta(4)-desaturase, sphingolipid 1	chr1:182275770-182282759	2005	4222	4552	55.435093	50.947044
NM_007854	13340	Slc29a2	solute carrier family 29 (nucleoside transporters), member 2	chr19:5024006-5031972	2473	842	1174	8.963355	10.651238
NM_007855	13345	Twist2	twist basic helix-loop-helix transcription factor 2	chr1:91801461-91848034	1335	4	17	0.077725	0.269008
NM_010043	13346	Des	desmin	chr1:75360292-75368579	3065	246	512	2.111341	3.742367
NM_010044	13347	Dffa	DNA fragmentation factor, alpha subunit, transcript variant 2	chr4:149104142-149118128	1097	150	148	3.595006	3.013299
NM_001025296	13347	Dffa	DNA fragmentation factor, alpha subunit, transcript variant 1	chr4:149104142-149120653	2467	839	999	8.947091	9.089009
NR_104263	13347	Dffa	DNA fragmentation factor, alpha subunit, transcript variant 3	chr4:149104142-149120653	1901	0	0	0.0	0.0
NM_010045	13349	Ackr1	atypical chemokine receptor 1 (Duffy blood group)	chr1:173331886-173333503	1158	0	0	0.0	0.0
NM_010046	13350	Dgat1	diacylglycerol O-acyltransferase 1	chr15:76502012-76511994	1934	559	694	7.607423	8.047151
NM_010047	13353	Dgcr6	DiGeorge syndrome critical region gene 6, transcript variant 3	chr16:18052860-18071632	1552	0	33	0.0	0.470704
NM_001289814	13353	Dgcr6	DiGeorge syndrome critical region gene 6, transcript variant 2	chr16:18066403-18071632	1355	389	397	7.545628	6.570322
NM_001289813	13353	Dgcr6	DiGeorge syndrome critical region gene 6, transcript variant 1	chr16:18066403-18071632	1364	371	636	7.160134	10.45585
NR_110380	13353	Dgcr6	DiGeorge syndrome critical region gene 6, transcript variant 4	chr16:18066403-18071632	1357	13	6	0.249466	0.089817
NM_010048	13356	Dgcr2	DiGeorge syndrome critical region gene 2, transcript variant 1	chr16:17840356-17891728	4079	1687	2382	10.887593	13.105453
[truncated: 34,781 more rows]
